# Supplementary material for: Crystal structure of a heterometallic coordination polymer: poly[di­aqua­bis­(μ7-benzene-1,3,5-tri­carboxyl­ato)dicalcium(II)copper(II)]
Source: Acta Crystallogr E Crystallogr Commun. 2017 May 12;73(Pt 6):835–7. doi: 10.1107/S205698901700665X (PMC5458304; doi:10.1107/S205698901700665X)
Supplement: Supplementary file 1 [file e-73-00835-sup1.cif]

##############################################################################
#                                                                            #
# This CIF contains the data in a paper accepted for publication in          #
# Acta Crystallographica Section E. It conforms to the requirements of       #
# Notes for Authors for Acta Crystallographica Section E, and has been       #
# peer reviewed under the auspices of the IUCr Commission on Journals.       #
#                                                                            #
# Full details of the Crystallographic Information File format               #
# are given in the paper "The Crystallographic Information File (CIF):       #
# a New Standard Archive File for Crystallography" by S. R. Hall, F. H.      #
# Allen and I. D. Brown [Acta Cryst. (1991), A47, 655-685].                  #
#                                                                            #
# The current version of the core CIF dictionary is obtainable from          #
# ftp://ftp.iucr.org/pub/cif_core.dic.                                       #
#                                                                            #
# Software is freely available for graphical display of the structure(s)     #
# in this CIF. For information consult the CIF software page                 #
# http://www.iucr.org/resources/cif/software.                                #
#                                                                            #
# This file may be used for bona fide research purposes within the           #
# scientific community so long as proper attribution is given to the journal # 
# article from which it was obtained.                                        #
#                                                                            #
##############################################################################
data_I
_audit_creation_method     SHELXL-97
_chemical_name_systematic
;
Poly[diaquabis(\m~7~-benzene-1,3,5-tricarboxylato)dicalcium(II)copper(II)]
;
_chemical_name_common     ?
_chemical_formula_moiety     'C18 H10 Ca2 Cu O14'
_chemical_formula_sum     'C18 H10 Ca2 Cu O14'
_chemical_formula_iupac     '[Ca2 Cu (C9 H3 O6)2 (H2 O)2]'
_chemical_formula_weight     593.96
_chemical_melting_point     ?
_symmetry_cell_setting     triclinic
_symmetry_space_group_name_H-M     'P -1'
_symmetry_space_group_name_Hall     '-P 1'
loop_
    _symmetry_equiv_pos_as_xyz
    'x, y, z'
    '-x, -y, -z'
_cell_length_a     6.664(3)
_cell_length_b     8.754(4)
_cell_length_c     8.925(4)
_cell_angle_alpha     103.065(4)
_cell_angle_beta     110.140(4)
_cell_angle_gamma     92.776(5)
_cell_volume     471.6(4)
_cell_formula_units_Z     1
_cell_measurement_reflns_used     1990
_cell_measurement_theta_min     2.40
_cell_measurement_theta_max     27.47
_cell_measurement_temperature     296(2)
_exptl_crystal_description     block
_exptl_crystal_colour     blue
_exptl_crystal_size_max     0.18
_exptl_crystal_size_mid     0.15
_exptl_crystal_size_min     0.14
_exptl_crystal_density_diffrn     2.091
_exptl_crystal_density_meas     ?
_exptl_crystal_density_method     'not measured'
_exptl_crystal_F_000     299
_exptl_absorpt_coefficient_mu     1.787
_exptl_absorpt_correction_type     multi-scan
_exptl_absorpt_process_details
;
(SADABS; Bruker, 2009)
;
_exptl_absorpt_correction_T_min     0.7212
_exptl_absorpt_correction_T_max     0.7658
_exptl_special_details     ?
_diffrn_ambient_temperature     296(2)
_diffrn_radiation_type     MoK\a
_diffrn_radiation_wavelength     0.71073
_diffrn_radiation_source     'fine-focus sealed tube'
_diffrn_radiation_monochromator     graphite
_diffrn_measurement_device_type     'Bruker SMART CCD'
_diffrn_measurement_method     '\f and \w scans'
_diffrn_reflns_number     2442
_diffrn_reflns_av_R_equivalents     0.0118
_diffrn_reflns_av_sigmaI/netI     0.0217
_diffrn_reflns_theta_min     2.41
_diffrn_reflns_theta_max     25.00
_diffrn_reflns_theta_full     25.00
_diffrn_measured_fraction_theta_max     0.983
_diffrn_measured_fraction_theta_full     0.983
_diffrn_reflns_limit_h_min     -7
_diffrn_reflns_limit_h_max     7
_diffrn_reflns_limit_k_min     -10
_diffrn_reflns_limit_k_max     4
_diffrn_reflns_limit_l_min     -10
_diffrn_reflns_limit_l_max     10
_refine_special_details
;
 Refinement of F^2^ against ALL reflections.  The weighted R-factor wR and
 goodness of fit S are based on F^2^, conventional R-factors R are based
 on F, with F set to zero for negative F^2^. The threshold expression of
 F^2^ > 2sigma(F^2^) is used only for calculating R-factors(gt) etc. and is
 not relevant to the choice of reflections for refinement.  R-factors based
 on F^2^ are statistically about twice as large as those based on F, and R-
 factors based on ALL data will be even larger.
;
_reflns_number_total     1635
_reflns_number_gt     1588
_reflns_threshold_expression     >2sigma(I)
_refine_ls_structure_factor_coef     Fsqd
_refine_ls_matrix_type     full
_refine_ls_R_factor_all     0.0295
_refine_ls_R_factor_gt     0.0287
_refine_ls_wR_factor_gt     0.0823
_refine_ls_wR_factor_ref     0.0836
_refine_ls_goodness_of_fit_ref     1.038
_refine_ls_restrained_S_all     1.038
_refine_ls_number_reflns     1635
_refine_ls_number_parameters     166
_refine_ls_number_restraints     3
_refine_ls_hydrogen_treatment     mixed
_refine_ls_weighting_scheme     calc
_refine_ls_weighting_details
         'calc w=1/[\s^2^(Fo^2^)+(0.0501P)^2^+0.6456P] where P=(Fo^2^+2Fc^2^)/3'
_atom_sites_solution_hydrogens     geom
_atom_sites_solution_primary     direct
_atom_sites_solution_secondary     difmap
_refine_ls_shift/su_max     0.000
_refine_ls_shift/su_mean     0.000
_refine_diff_density_max     0.347
_refine_diff_density_min     -0.677
_refine_ls_extinction_method     none
_refine_ls_extinction_coef     ?
loop_
    _atom_type_symbol
    _atom_type_description
    _atom_type_scat_dispersion_real
    _atom_type_scat_dispersion_imag
    _atom_type_scat_source
    'C' 'C' 0.0033 0.0016
                         'International Tables Vol C Tables 4.2.6.8 and 6.1.1.4'
    'H' 'H' 0.0000 0.0000
                         'International Tables Vol C Tables 4.2.6.8 and 6.1.1.4'
    'O' 'O' 0.0106 0.0060
                         'International Tables Vol C Tables 4.2.6.8 and 6.1.1.4'
    'Ca' 'Ca' 0.2262 0.3064
                         'International Tables Vol C Tables 4.2.6.8 and 6.1.1.4'
    'Cu' 'Cu' 0.3201 1.2651
                         'International Tables Vol C Tables 4.2.6.8 and 6.1.1.4'
_computing_data_collection
;
APEX2 (Bruker, 2009)
;
_computing_cell_refinement
;
SAINT (Bruker, 2009)
;
_computing_data_reduction
;
SAINT (Bruker, 2009)
;
_computing_structure_solution
;
SHELXS97 (Sheldrick, 2008)
;
_computing_structure_refinement
;
SHELXL2014 (Sheldrick, 2015)
;
_computing_molecular_graphics
;
SHELXTL97 (Sheldrick, 2008) and DIAMOND (Brandenburg, 2006)
;
_computing_publication_material
;
SHELXTL (Sheldrick, 2008)
;
loop_
    _atom_site_type_symbol
    _atom_site_label
    _atom_site_fract_x
    _atom_site_fract_y
    _atom_site_fract_z
    _atom_site_U_iso_or_equiv
    _atom_site_adp_type
    _atom_site_calc_flag
    _atom_site_refinement_flags
    _atom_site_occupancy
    _atom_site_symmetry_multiplicity
    _atom_site_disorder_assembly
    _atom_site_disorder_group
    Ca Ca1 0.13337(8) 0.79200(6) 0.58531(6) 0.01430(16) Uani d . 1 1 . .
    Cu Cu1 0.5000 1.0000 1.0000 0.01590(16) Uani d S 1 2 . .
    O O1 0.2949(3) 0.6981(2) 0.8180(2) 0.0206(4) Uani d . 1 1 . .
    O O2 0.3877(3) 0.8375(2) 1.0782(2) 0.0192(4) Uani d . 1 1 . .
    O O3 0.2155(4) 0.5598(2) 1.4590(2) 0.0273(5) Uani d . 1 1 . .
    O O4 0.1993(3) 0.2977(2) 1.4102(2) 0.0190(4) Uani d . 1 1 . .
    O O5 0.2085(3) 0.0033(2) 0.8405(2) 0.0186(4) Uani d . 1 1 . .
    O O6 0.0233(4) 0.1170(2) 0.6527(2) 0.0283(5) Uani d . 1 1 . .
    C C1 0.2707(4) 0.5610(3) 1.0114(3) 0.0126(5) Uani d . 1 1 . .
    C C2 0.2808(4) 0.5623(3) 1.1690(3) 0.0145(5) Uani d . 1 1 . .
    H H2A 0.3166 0.6577 1.2499 0.017 Uiso calc R 1 1 . .
    C C3 0.2377(4) 0.4211(3) 1.2074(3) 0.0136(5) Uani d . 1 1 . .
    C C4 0.1929(4) 0.2786(3) 1.0883(3) 0.0142(5) Uani d . 1 1 . .
    H H4A 0.1703 0.1841 1.1148 0.017 Uiso calc R 1 1 . .
    C C5 0.1815(4) 0.2765(3) 0.9288(3) 0.0142(5) Uani d . 1 1 . .
    C C6 0.2163(4) 0.4182(3) 0.8895(3) 0.0136(5) Uani d . 1 1 . .
    H H6A 0.2034 0.4176 0.7822 0.016 Uiso calc R 1 1 . .
    C C7 0.3178(4) 0.7085(3) 0.9639(3) 0.0139(5) Uani d . 1 1 . .
    C C8 0.2195(4) 0.4278(3) 1.3728(3) 0.0154(5) Uani d . 1 1 . .
    C C9 0.1339(4) 0.1255(3) 0.7989(3) 0.0142(5) Uani d . 1 1 . .
    O OW1 0.4854(3) 0.8960(3) 0.6111(3) 0.0315(5) Uani d D 1 1 . .
    H HW1A 0.587(4) 0.844(3) 0.604(4) 0.038 Uiso d D 1 1 . .
    H HW1B 0.544(5) 0.9871(18) 0.669(4) 0.038 Uiso d D 1 1 . .
loop_
    _atom_site_aniso_label
    _atom_site_aniso_U_11
    _atom_site_aniso_U_22
    _atom_site_aniso_U_33
    _atom_site_aniso_U_12
    _atom_site_aniso_U_13
    _atom_site_aniso_U_23
    Ca1 0.0188(3) 0.0142(3) 0.0099(3) 0.0011(2) 0.0048(2) 0.0040(2)
    Cu1 0.0204(3) 0.0110(2) 0.0147(3) 0.00010(17) 0.00383(19) 0.00479(18)
    O1 0.0344(11) 0.0158(9) 0.0143(9) 0.0058(8) 0.0090(8) 0.0084(7)
    O2 0.0282(10) 0.0125(9) 0.0145(9) -0.0024(7) 0.0056(8) 0.0035(7)
    O3 0.0480(13) 0.0191(10) 0.0181(10) 0.0061(9) 0.0181(10) 0.0016(8)
    O4 0.0236(10) 0.0189(10) 0.0181(9) 0.0014(7) 0.0094(8) 0.0092(8)
    O5 0.0228(10) 0.0107(9) 0.0180(9) 0.0032(7) 0.0027(8) 0.0030(7)
    O6 0.0452(13) 0.0206(10) 0.0118(10) 0.0027(9) 0.0010(9) 0.0051(8)
    C1 0.0118(12) 0.0128(12) 0.0131(12) 0.0020(9) 0.0033(10) 0.0049(10)
    C2 0.0160(12) 0.0128(12) 0.0141(12) 0.0015(9) 0.0051(10) 0.0032(10)
    C3 0.0148(12) 0.0140(12) 0.0124(12) 0.0025(9) 0.0049(10) 0.0043(10)
    C4 0.0169(12) 0.0119(12) 0.0155(12) 0.0035(9) 0.0057(10) 0.0065(10)
    C5 0.0143(12) 0.0135(12) 0.0131(12) 0.0032(10) 0.0030(10) 0.0033(10)
    C6 0.0159(12) 0.0130(12) 0.0125(12) 0.0044(10) 0.0040(10) 0.0057(10)
    C7 0.0145(12) 0.0135(12) 0.0167(13) 0.0051(9) 0.0063(10) 0.0078(10)
    C8 0.0154(12) 0.0174(13) 0.0130(12) 0.0024(10) 0.0047(10) 0.0036(10)
    C9 0.0177(12) 0.0129(12) 0.0129(13) 0.0017(10) 0.0056(10) 0.0050(10)
    OW1 0.0262(11) 0.0264(11) 0.0459(14) 0.0047(9) 0.0166(10) 0.0116(10)
_geom_special_details
;
 All esds (except the esd in the dihedral angle between two l.s. planes)
 are estimated using the full covariance matrix.  The cell esds are taken
 into account individually in the estimation of esds in distances, angles
 and torsion angles; correlations between esds in cell parameters are only
 used when they are defined by crystal symmetry.  An approximate (isotropic)
 treatment of cell esds is used for estimating esds involving l.s. planes.
;
loop_
    _geom_bond_atom_site_label_1
    _geom_bond_atom_site_label_2
    _geom_bond_site_symmetry_2
    _geom_bond_distance
    _geom_bond_publ_flag
    Ca1 O1 . 2.338(2) y
    Ca1 O3 1_554 2.280(2) y
    Ca1 O4 2_567 2.333(2) y
    Ca1 O5 1_565 2.466(2) y
    Ca1 O6 2_566 2.357(2) y
    Ca1 OW1 . 2.390(2) y
    Ca1 Cu1 . 3.6439(13) ?
    Cu1 O2 2_677 1.9435(19) .
    Cu1 O2 . 1.9435(19) y
    Cu1 O5 2_667 1.9800(19) y
    Cu1 O5 1_565 1.9800(19) .
    Cu1 Ca1 2_677 3.6439(13) ?
    O1 C7 . 1.239(3) ?
    O2 C7 . 1.278(3) ?
    O3 C8 . 1.242(3) ?
    O3 Ca1 1_556 2.280(2) ?
    O4 C8 . 1.271(3) ?
    O4 Ca1 2_567 2.333(2) ?
    O5 C9 . 1.278(3) ?
    O5 Cu1 1_545 1.9800(19) ?
    O5 Ca1 1_545 2.466(2) ?
    O6 C9 . 1.241(3) ?
    O6 Ca1 2_566 2.357(2) ?
    O6 Ca1 1_545 2.954(2) ?
    C1 C2 . 1.382(4) ?
    C1 C6 . 1.395(4) ?
    C1 C7 . 1.499(3) ?
    C2 C3 . 1.398(4) ?
    C2 H2A . 0.9300 ?
    C3 C4 . 1.386(4) ?
    C3 C8 . 1.511(3) ?
    C4 C5 . 1.395(4) ?
    C4 H4A . 0.9300 ?
    C5 C6 . 1.393(4) ?
    C5 C9 . 1.485(3) ?
    C6 H6A . 0.9300 ?
    C8 Ca1 2_567 3.141(3) ?
    C9 Ca1 1_545 3.104(3) ?
    OW1 HW1A . 0.844(10) ?
    OW1 HW1B . 0.836(10) ?
loop_
    _geom_angle_atom_site_label_1
    _geom_angle_atom_site_label_2
    _geom_angle_atom_site_label_3
    _geom_angle_site_symmetry_1
    _geom_angle_site_symmetry_3
    _geom_angle
    _geom_angle_publ_flag
    O3 Ca1 O4 1_554 2_567 99.86(8) .
    O3 Ca1 O1 1_554 . 81.17(8) .
    O4 Ca1 O1 2_567 . 87.46(7) .
    O3 Ca1 O6 1_554 2_566 97.47(8) .
    O4 Ca1 O6 2_567 2_566 93.57(8) .
    O1 Ca1 O6 . 2_566 178.43(7) .
    O3 Ca1 OW1 1_554 . 83.82(8) .
    O4 Ca1 OW1 2_567 . 173.99(8) .
    O1 Ca1 OW1 . . 88.42(8) .
    O6 Ca1 OW1 2_566 . 90.64(8) .
    O3 Ca1 O5 1_554 1_565 148.03(7) .
    O4 Ca1 O5 2_567 1_565 91.33(7) .
    O1 Ca1 O5 . 1_565 69.43(7) .
    O6 Ca1 O5 2_566 1_565 111.71(7) .
    OW1 Ca1 O5 . 1_565 83.12(7) .
    O3 Ca1 Cu1 1_554 . 118.21(6) ?
    O4 Ca1 Cu1 2_567 . 110.50(5) ?
    O1 Ca1 Cu1 . . 49.46(5) ?
    O6 Ca1 Cu1 2_566 . 131.04(6) ?
    OW1 Ca1 Cu1 . . 63.49(6) ?
    O5 Ca1 Cu1 1_565 . 30.79(4) ?
    O6 Ca1 Cu1 1_565 . 73.03(4) ?
    C9 Ca1 Cu1 1_565 . 50.47(5) ?
    C8 Ca1 Cu1 2_567 . 106.72(6) ?
    O2 Cu1 O2 2_677 . 180.0000(10)
                                 ?
    O2 Cu1 O5 2_677 2_667 91.13(8) ?
    O2 Cu1 O5 . 2_667 88.87(8) ?
    O2 Cu1 O5 2_677 1_565 88.87(8) ?
    O2 Cu1 O5 . 1_565 91.13(8) ?
    O5 Cu1 O5 2_667 1_565 180.0000(10)
                                     ?
    O2 Cu1 Ca1 2_677 2_677 87.31(6) ?
    O2 Cu1 Ca1 . 2_677 92.69(6) ?
    O5 Cu1 Ca1 2_667 2_677 39.61(5) ?
    O5 Cu1 Ca1 1_565 2_677 140.39(5) ?
    O2 Cu1 Ca1 2_677 . 92.69(6) ?
    O2 Cu1 Ca1 . . 87.31(6) ?
    O5 Cu1 Ca1 2_667 . 140.39(5) ?
    O5 Cu1 Ca1 1_565 . 39.61(5) ?
    Ca1 Cu1 Ca1 2_677 . 180.0 ?
    C7 O1 Ca1 . . 146.05(17) ?
    C7 O2 Cu1 . . 110.48(16) ?
    C8 O3 Ca1 . 1_556 168.1(2) ?
    C8 O4 Ca1 . 2_567 118.28(16) ?
    C9 O5 Cu1 . 1_545 125.84(16) ?
    C9 O5 Ca1 . 1_545 107.73(15) ?
    Cu1 O5 Ca1 1_545 1_545 109.61(8) ?
    C9 O6 Ca1 . 2_566 157.26(18) ?
    C9 O6 Ca1 . 1_545 85.06(15) ?
    Ca1 O6 Ca1 2_566 1_545 114.30(8) ?
    C2 C1 C6 . . 120.0(2) ?
    C2 C1 C7 . . 122.6(2) ?
    C6 C1 C7 . . 117.4(2) ?
    C1 C2 C3 . . 120.3(2) ?
    C1 C2 H2A . . 119.8 ?
    C3 C2 H2A . . 119.8 ?
    C4 C3 C2 . . 119.6(2) ?
    C4 C3 C8 . . 120.9(2) ?
    C2 C3 C8 . . 119.2(2) ?
    C3 C4 C5 . . 120.3(2) ?
    C3 C4 H4A . . 119.9 ?
    C5 C4 H4A . . 119.9 ?
    C6 C5 C4 . . 119.8(2) ?
    C6 C5 C9 . . 118.8(2) ?
    C4 C5 C9 . . 121.4(2) ?
    C5 C6 C1 . . 119.9(2) ?
    C5 C6 H6A . . 120.1 ?
    C1 C6 H6A . . 120.1 ?
    O1 C7 O2 . . 123.6(2) ?
    O1 C7 C1 . . 118.5(2) ?
    O2 C7 C1 . . 117.8(2) ?
    O3 C8 O4 . . 124.8(2) ?
    O3 C8 C3 . . 117.4(2) ?
    O4 C8 C3 . . 117.7(2) ?
    O6 C9 O5 . . 120.3(2) ?
    O6 C9 C5 . . 121.0(2) ?
    O5 C9 C5 . . 118.7(2) ?
    Ca1 OW1 HW1A . . 127(2) ?
    Ca1 OW1 HW1B . . 122(2) ?
    HW1A OW1 HW1B . . 105.9(16) ?
loop_
    _geom_hbond_atom_site_label_D
    _geom_hbond_atom_site_label_H
    _geom_hbond_atom_site_label_A
    _geom_hbond_site_symmetry_A
    _geom_hbond_distance_DH
    _geom_hbond_distance_HA
    _geom_hbond_distance_DA
    _geom_hbond_angle_DHA
    OW1 HW1A O4 2_667 0.844(10) 1.953(11) 2.793(3) 173(3)
    OW1 HW1B O2 2_677 0.836(10) 2.31(2) 3.020(3) 143(3)
_iucr_refine_instructions_details
;
TITL a in P-1
CELL 0.71073   6.6642   8.7537   8.9250 103.065 110.140  92.776
ZERR    1.00   0.0030   0.0039   0.0040   0.004   0.004   0.005
LATT  1
SFAC C H O CA CU
UNIT 18 10 14 2 1
TEMP 23.000
omit 0 50
L.S. 24
BOND
bond $h
eqiv $1 -x+1, -y+1, -z+2
eqiv $2 -x+1, -y+2, -z+2
htab ow1 o4_$1
htab ow1 o2_$2
htab
acta
FMAP 2
PLAN 20
dfix 0.85 0.01 ow1 hw1a ow1 hw1b
dfix 1.34 0.01 hw1a hw1b
WGHT    0.050100    0.645600
FVAR       0.30430
CA1   4    0.133370    0.792003    0.585315    11.00000    0.01879    0.01421 =
         0.00992    0.00401    0.00483    0.00111
CU1   5    0.500000    1.000000    1.000000    10.50000    0.02040    0.01097 =
         0.01474    0.00479    0.00383    0.00010
O1    3    0.294876    0.698143    0.818012    11.00000    0.03438    0.01580 =
         0.01426    0.00839    0.00905    0.00584
O2    3    0.387689    0.837461    1.078195    11.00000    0.02815    0.01249 =
         0.01446    0.00350    0.00559   -0.00238
O3    3    0.215543    0.559793    1.459041    11.00000    0.04805    0.01907 =
         0.01814    0.00162    0.01808    0.00605
O4    3    0.199332    0.297702    1.410167    11.00000    0.02364    0.01887 =
         0.01809    0.00919    0.00940    0.00144
O5    3    0.208508    0.003328    0.840531    11.00000    0.02282    0.01073 =
         0.01797    0.00300    0.00271    0.00318
O6    3    0.023280    0.116974    0.652692    11.00000    0.04517    0.02063 =
         0.01181    0.00509    0.00103    0.00265
C1    1    0.270655    0.560971    1.011364    11.00000    0.01183    0.01278 =
         0.01312    0.00491    0.00332    0.00196
C2    1    0.280834    0.562303    1.168993    11.00000    0.01603    0.01277 =
         0.01409    0.00322    0.00509    0.00150
AFIX  43
H2A   2    0.316568    0.657667    1.249913    11.00000   -1.20000
AFIX   0
C3    1    0.237708    0.421087    1.207389    11.00000    0.01476    0.01405 =
         0.01237    0.00432    0.00494    0.00248
C4    1    0.192871    0.278628    1.088297    11.00000    0.01692    0.01187 =
         0.01550    0.00655    0.00575    0.00353
AFIX  43
H4A   2    0.170272    0.184066    1.114810    11.00000   -1.20000
AFIX   0
C5    1    0.181496    0.276476    0.928800    11.00000    0.01432    0.01349 =
         0.01315    0.00333    0.00298    0.00322
C6    1    0.216318    0.418164    0.889477    11.00000    0.01586    0.01301 =
         0.01246    0.00568    0.00403    0.00439
AFIX  43
H6A   2    0.203380    0.417588    0.782212    11.00000   -1.20000
AFIX   0
C7    1    0.317809    0.708533    0.963923    11.00000    0.01453    0.01345 =
         0.01667    0.00780    0.00626    0.00512
C8    1    0.219488    0.427839    1.372827    11.00000    0.01538    0.01742 =
         0.01301    0.00358    0.00474    0.00243
C9    1    0.133939    0.125480    0.798877    11.00000    0.01769    0.01288 =
         0.01295    0.00498    0.00562    0.00166
OW1   3    0.485414    0.895977    0.611094    11.00000    0.02625    0.02636 =
         0.04588    0.01165    0.01657    0.00470
HW1A  2    0.586770    0.844088    0.603932    11.00000   -1.20000
HW1B  2    0.544328    0.987082    0.668636    11.00000   -1.20000
HKLF 4
REM  a in P-1
REM R1 =  0.0287 for   1588 Fo > 4sig(Fo)  and  0.0295 for all   1635 data
REM    166 parameters refined using      3 restraints
END
WGHT      0.0395      0.7337
REM Highest difference peak  0.347,  deepest hole -0.677,  1-sigma level  0.084
Q1    1   0.1708  0.2131  0.8791  11.00000  0.05    0.35
Q2    1   0.2643  0.4972  0.9613  11.00000  0.05    0.33
Q3    1   0.2277  0.4167  1.2848  11.00000  0.05    0.32
Q4    1   0.2179  0.3358  0.9254  11.00000  0.05    0.30
Q5    1   0.2908  0.4834  1.2000  11.00000  0.05    0.28
Q6    1   0.2545  0.6312  0.9895  11.00000  0.05    0.27
Q7    1   0.2395  0.3546  1.1604  11.00000  0.05    0.25
Q8    1   0.2890  0.3392  1.4249  11.00000  0.05    0.24
Q9    1   0.1441 -0.0434  0.8380  11.00000  0.05    0.23
Q10   1   0.2312  0.2798  1.0129  11.00000  0.05    0.23
Q11   1   0.4246  0.8302  0.5243  11.00000  0.05    0.23
Q12   1   0.1730  0.3145  1.4826  11.00000  0.05    0.23
Q13   1   0.2145 -0.0849  0.8010  11.00000  0.05    0.22
Q14   1   0.2588  0.8263  1.0590  11.00000  0.05    0.21
Q15   1   0.0973  0.7058  0.5023  11.00000  0.05    0.21
Q16   1   0.7806  1.0200  0.8391  11.00000  0.05    0.21
Q17   1   0.5075  0.9705  0.5652  11.00000  0.05    0.20
Q18   1   0.3255  0.9016  1.0604  11.00000  0.05    0.20
Q19   1   0.1393  0.5023  1.4199  11.00000  0.05    0.20
Q20   1   0.2301  0.5719  1.5381  11.00000  0.05    0.19
;
data_global
_journal_date_recd_electronic     2017-03-13
_journal_date_accepted     2017-05-03
_journal_name_full     'Acta Crystallographica, Section E'
_journal_year     2017
_journal_volume     73
_journal_issue      6
_journal_page_first     835
_journal_page_last     837
_journal_paper_category     GM
_journal_paper_doi     10.1107/S205698901700665X
_journal_coeditor_code     XU5901
_publ_contact_author_name     'Bingguang Zhang'
_publ_contact_author_address
;\
Key Laboratory of Catalysis and Materials Sciences of the State Ethnic \
Affairs Commission & Ministry of Education
College of Chemistry and Material Science
South-Central University for Nationalities
Wuhan 430074
People's Republic of China
;
_publ_contact_author_email     'zhangbg68@yahoo.com'
_publ_contact_author_fax     ?
_publ_contact_author_phone     ?
_publ_section_title
;
Crystal structure of a heterometallic coordination polymer:
poly[diaquabis(\m~7~-benzene-1,3,5-tricarboxylato)dicalcium(II)copper(II)]
;
loop_
    _publ_author_name
    _publ_author_address
    'Zhang, Feng'
;\
Key Laboratory of Catalysis and Materials Sciences of the State Ethnic \
Affairs Commission & Ministry of Education
College of Chemistry and Material Science
South-Central University for Nationalities
Wuhan 430074
People's Republic of China
;
    'Zhang, Bing-Guang'
;\
Key Laboratory of Catalysis and Materials Sciences of the State Ethnic \
Affairs Commission & Ministry of Education
College of Chemistry and Material Science
South-Central University for Nationalities
Wuhan 430074
People's Republic of China
;
_publ_section_synopsis
;
The CaO~6~ polyhedron and CuO~4~ quadrilateral are connected by the
benzene-1,3,5-tricarboxylate anions to give a three-dimensional polymeric
complex.
;
