# Supplementary material for: Crystal structure of a heterometallic coordination polymer: poly[di­aqua­bis­(μ7-benzene-1,3,5-tri­carboxyl­ato)dicalcium(II)copper(II)]
Source: Acta Crystallogr E Crystallogr Commun. 2017 May 12;73(Pt 6):835–7. doi: 10.1107/S205698901700665X (PMC5458304; doi:10.1107/S205698901700665X)
Supplement: Supplementary file 2 [file e-73-00835-Isup2.hkl]

# 
# h,k,l, Fc-squared, Fo-squared, sigma(Fo-squared) and status flag 
# 
data_I
_shelx_title ' a in P-1' 
_shelx_refln_list_code          4 
_shelx_F_calc_maximum      110.42 
_exptl_crystal_F_000       299.00 
_reflns_d_resolution_high  0.8409 
 
loop_ 
 _symmetry_equiv_pos_as_xyz 
 'x, y, z' 
 '-x, -y, -z' 
 
_cell_length_a     6.6642 
_cell_length_b     8.7537 
_cell_length_c     8.9250 
_cell_angle_alpha 103.065 
_cell_angle_beta  110.140 
_cell_angle_gamma  92.776 
 
_shelx_F_squared_multiplier     1.000 
 
loop_ 
 _refln_index_h 
 _refln_index_k 
 _refln_index_l 
 _refln_F_squared_calc 
 _refln_F_squared_meas 
 _refln_F_squared_sigma 
 _refln_observed_status 
   1   0   0        6.90       17.32      0.60 o 
   2   0   0     2597.54     2944.08     23.97 o 
   3   0   0     3842.56     3846.98     42.20 o 
   4   0   0      576.97      620.64      7.63 o 
   5   0   0       42.71       46.30      4.75 o 
   6   0   0      281.72      289.24      7.14 o 
   7   0   0       19.02       17.26      4.05 o 
  -7   1   0        5.49        5.18      1.73 o 
  -6   1   0     1857.32     1906.85     34.99 o 
  -5   1   0       11.98       10.88      1.33 o 
  -4   1   0      513.90      589.00      7.41 o 
  -3   1   0     2243.83     2153.90     20.23 o 
  -2   1   0    12192.94    10701.45    109.04 o 
  -1   1   0     1592.11     1537.40     21.71 o 
   0   1   0      172.67      159.29      3.35 o 
   1   1   0      131.61       94.57      2.97 o 
   2   1   0     3438.51     3387.20     27.31 o 
   3   1   0       61.83       50.30      1.71 o 
   4   1   0      271.14      256.85      4.29 o 
   5   1   0      706.26      736.35      9.25 o 
   6   1   0       18.35       16.21      1.86 o 
   7   1   0      129.63      152.38      7.78 o 
  -7   2   0      214.02      221.60     10.04 o 
  -6   2   0      126.63      114.58      6.48 o 
  -5   2   0        0.43        0.00      0.32 o 
  -4   2   0     5664.42     5682.53     80.56 o 
  -3   2   0      354.64      336.51      8.75 o 
  -2   2   0       48.95       38.66      2.27 o 
  -1   2   0     2747.94     2659.85     34.07 o 
   0   2   0        2.19        1.19      0.76 o 
   1   2   0      788.05      700.91      8.22 o 
   2   2   0      991.73      929.12      7.84 o 
   3   2   0        9.12        6.43      0.70 o 
   4   2   0      541.69      521.07     11.17 o 
   5   2   0      103.76      103.34      3.75 o 
   6   2   0       15.94       12.96      2.48 o 
   7   2   0      374.58      370.53     13.18 o 
  -7   3   0      567.72      566.75     17.39 o 
  -6   3   0       37.20       29.70      4.00 o 
  -5   3   0      176.57      171.28      7.56 o 
  -4   3   0     1666.93     1642.05     28.94 o 
  -3   3   0        0.34        0.00      0.22 o 
  -2   3   0      124.35       86.40      3.67 o 
  -1   3   0      459.44      478.83      8.91 o 
   0   3   0       24.53       18.14      0.93 o 
   1   3   0     1714.55     1533.00     23.06 o 
   2   3   0      300.51      364.59      5.81 o 
   3   3   0      580.59      564.05      7.02 o 
   4   3   0      576.74      592.38     11.99 o 
   5   3   0        8.43        8.64      1.94 o 
   6   3   0      268.14      299.68     11.45 o 
  -7   4   0       76.57       88.23      6.37 o 
  -6   4   0       54.95       57.88      4.75 o 
  -5   4   0      486.46      479.82     13.93 o 
  -4   4   0       49.98       59.07      4.00 o 
  -3   4   0      389.10      377.87     10.15 o 
  -2   4   0      334.30      297.72      9.34 o 
  -1   4   0      257.37      341.06      5.82 o 
   0   4   0      714.31      661.42      8.91 o 
   1   4   0     1163.95     1149.18     26.94 o 
   2   4   0      895.18      938.15     12.04 o 
   3   4   0     1521.33     1543.78     16.60 o 
   4   4   0      246.89      261.78      9.61 o 
   5   4   0        3.00        2.92      1.19 o 
   6   4   0      313.91      327.11     12.74 o 
  -6   5   0      128.76      121.93      7.24 o 
  -5   5   0       53.71       53.56      4.21 o 
  -4   5   0      105.85      116.85      5.94 o 
  -3   5   0     1000.76      984.94     17.82 o 
  -2   5   0       19.86       31.90      1.72 o 
  -1   5   0       69.15       59.74      2.32 o 
   0   5   0      650.99      611.70      8.98 o 
   1   5   0       13.16       10.90      1.08 o 
   2   5   0      118.22      114.64      3.25 o 
   3   5   0      774.64      779.72     19.01 o 
   4   5   0      106.37      116.20      6.59 o 
   5   5   0       82.28       91.90      6.16 o 
  -6   6   0       78.66       88.02      6.26 o 
  -5   6   0       29.71       20.73      3.13 o 
  -4   6   0      178.51      175.09      6.26 o 
  -3   6   0      480.59      493.46      9.05 o 
  -2   6   0      173.25      196.33      6.21 o 
  -1   6   0      996.50      982.42     13.59 o 
   0   6   0       20.82       22.24      1.49 o 
   1   6   0       88.19      102.38      5.51 o 
   2   6   0     3006.88     3042.94     52.16 o 
   3   6   0       59.75       53.46      4.43 o 
   4   6   0      257.78      254.11     10.69 o 
   5   6   0      431.10      451.20     15.88 o 
  -6   7   0       35.07       27.65      4.00 o 
  -5   7   0       78.37       72.68      5.29 o 
  -4   7   0      969.06     1030.15     22.79 o 
  -3   7   0       67.39       66.50      3.05 o 
  -2   7   0      399.45      432.08     15.34 o 
  -1   7   0     1357.45     1323.94     17.54 o 
   0   7   0     2105.04     2149.83     38.99 o 
   1   7   0        5.52       10.37      2.16 o 
   2   7   0      114.59      119.77      6.80 o 
   3   7   0       55.47       56.16      4.75 o 
   4   7   0      897.27      878.85     23.33 o 
  -5   8   0       56.01       67.71      5.18 o 
  -4   8   0       83.62       78.30      5.29 o 
  -3   8   0      171.07      187.40      5.76 o 
  -2   8   0     3073.31     3039.71     50.06 o 
  -1   8   0       34.14       36.61      3.46 o 
   0   8   0       33.51       38.77      3.67 o 
   1   8   0      730.58      747.75     19.87 o 
   2   8   0       36.01       33.48      4.43 o 
   3   8   0       38.58       41.15      5.18 o 
  -4   9   0      406.49      444.50     14.47 o 
  -3   9   0       85.29       89.96      5.51 o 
  -2   9   0      138.24      135.75      7.13 o 
  -1   9   0       20.13       16.42      2.92 o 
   0   9   0      694.47      775.18     20.84 o 
   1   9   0       44.64       50.11      4.64 o 
   2   9   0        5.60        4.64      1.62 o 
  -1  10   0       13.29       12.53      2.70 o 
   0  10   0      628.57      657.68     19.65 o 
  -1 -10   1      724.08      736.63     21.49 o 
   0 -10   1        0.57        1.94      0.97 o 
   1 -10   1        2.96        4.43      1.40 o 
   2 -10   1       54.66       52.81      4.64 o 
  -2  -9   1      166.56      173.22      9.18 o 
  -1  -9   1      429.48      469.23     15.66 o 
   0  -9   1      407.10      411.02     14.15 o 
   1  -9   1      218.60      209.40      9.40 o 
   2  -9   1      181.47      204.43      9.40 o 
   3  -9   1        5.48        4.31      1.13 o 
   4  -9   1      252.85      238.56      9.83 o 
  -4  -8   1      213.39      217.07     10.80 o 
  -3  -8   1       20.46       24.19      3.67 o 
  -2  -8   1        4.09        1.51      0.97 o 
  -1  -8   1        8.01       11.23      2.48 o 
   0  -8   1      184.21      198.28      8.86 o 
   1  -8   1       26.81       37.15      3.56 o 
   2  -8   1       24.27       25.26      2.59 o 
   3  -8   1     1031.58     1036.90     16.08 o 
   4  -8   1        3.60        5.67      1.01 o 
   5  -8   1      139.30      144.28      7.99 o 
  -5  -7   1      182.88      189.85      9.94 o 
  -4  -7   1       47.68       45.79      5.29 o 
  -3  -7   1      366.47      377.01     13.18 o 
  -2  -7   1        1.49        4.32      1.30 o 
  -1  -7   1      152.00      154.86      7.45 o 
   0  -7   1     2243.38     2160.85     38.99 o 
   1  -7   1      148.71      152.42      4.41 o 
   2  -7   1       20.55       19.62      1.84 o 
   3  -7   1      266.03      269.05      6.71 o 
   4  -7   1        6.68        5.32      1.06 o 
   5  -7   1      279.73      282.73     11.23 o 
  -5  -6   1       56.92       64.80      5.18 o 
  -4  -6   1       45.77       40.28      4.75 o 
  -3  -6   1      104.75      112.53      6.37 o 
  -2  -6   1      229.75      225.38      8.86 o 
  -1  -6   1     1178.16     1196.68     24.51 o 
   0  -6   1     1011.57     1025.51     13.44 o 
   1  -6   1      479.91      516.06      8.63 o 
   2  -6   1     1487.94     1500.93     19.12 o 
   3  -6   1      635.46      645.34     12.69 o 
   4  -6   1       47.59       49.79      3.89 o 
   5  -6   1      150.28      160.69      7.99 o 
   6  -6   1        2.35        0.76      0.65 o 
  -6  -5   1       21.50       14.80      2.81 o 
  -5  -5   1      161.72      145.04      7.67 o 
  -4  -5   1     1996.77     2061.39     38.66 o 
  -3  -5   1      310.39      301.63     10.26 o 
  -2  -5   1       37.66       37.37      3.13 o 
  -1  -5   1     1551.09     1521.09     17.38 o 
   0  -5   1      405.35      408.56      6.61 o 
   1  -5   1      193.90      187.87      6.97 o 
   2  -5   1     2873.05     2862.69     31.52 o 
   3  -5   1        9.40       10.69      1.84 o 
   4  -5   1       37.84       36.50      4.00 o 
   5  -5   1      110.02      108.21      6.37 o 
   6  -5   1      136.41      131.97      7.67 o 
  -6  -4   1       43.07       50.11      4.43 o 
  -5  -4   1      280.11      308.32     11.02 o 
  -4  -4   1     1283.69     1289.27     16.83 o 
  -3  -4   1        2.67        6.49      2.65 o 
  -2  -4   1     1564.09     1512.64     16.84 o 
  -1  -4   1     1036.41      974.27     11.46 o 
   0  -4   1     1394.40     1455.68     29.21 o 
   1  -4   1     2641.05     2573.85     27.44 o 
   2  -4   1      152.17      189.85      6.16 o 
   3  -4   1      124.15      131.00      5.62 o 
   4  -4   1     1368.61     1353.81     26.03 o 
   5  -4   1        4.09        1.40      0.76 o 
   6  -4   1      399.97      423.44     14.26 o 
  -7  -3   1      229.37      235.53     10.15 o 
  -6  -3   1        1.47        0.86      0.65 o 
  -5  -3   1      810.62      773.67     18.25 o 
  -4  -3   1      335.85      326.05      4.97 o 
  -3  -3   1      106.15      110.57      2.34 o 
  -2  -3   1     3990.95     3914.82     39.54 o 
  -1  -3   1      830.49      797.61      9.09 o 
   0  -3   1      420.04      375.41      5.27 o 
   1  -3   1      637.31      541.02      7.45 o 
   2  -3   1      126.18      162.53      5.29 o 
   3  -3   1     3230.97     3306.67     49.25 o 
   4  -3   1      466.40      485.43     12.74 o 
   5  -3   1        2.93        1.73      0.97 o 
   6  -3   1      597.78      605.52     17.28 o 
   7  -3   1       62.52       60.69      5.29 o 
  -7  -2   1        3.44        4.75      1.40 o 
  -6  -2   1      121.60      129.92      6.48 o 
  -5  -2   1      667.42      676.35      8.62 o 
  -4  -2   1      136.01      132.88      2.87 o 
  -3  -2   1     1910.62     1846.89     17.46 o 
  -2  -2   1      222.99      205.66      2.83 o 
  -1  -2   1      266.05      217.93      5.51 o 
   0  -2   1      211.00      195.61      3.06 o 
   1  -2   1      437.15      441.37      8.21 o 
   2  -2   1     1104.94     1053.59     17.82 o 
   3  -2   1     2303.74     2160.63     33.91 o 
   4  -2   1        0.61        0.86      0.43 o 
   5  -2   1      692.52      689.54     16.85 o 
   6  -2   1       35.40       39.53      4.54 o 
   7  -2   1       18.54       14.26      2.92 o 
  -7  -1   1      105.74      107.99      6.16 o 
  -6  -1   1      369.88      382.80      6.49 o 
  -5  -1   1        0.81        0.56      0.54 o 
  -4  -1   1     1051.54     1103.20     11.35 o 
  -3  -1   1     1665.72     1615.77     20.13 o 
  -2  -1   1     5668.92     5653.66     55.86 o 
  -1  -1   1     5408.82     4940.61     76.35 o 
   0  -1   1     1369.55     1343.79     29.64 o 
   1  -1   1      305.84      376.36      7.02 o 
   2  -1   1     3776.53     3638.85     50.76 o 
   3  -1   1     1399.10     1423.70     17.14 o 
   4  -1   1      113.24      134.97      4.01 o 
   5  -1   1      185.93      197.06      5.50 o 
   6  -1   1        4.54        1.73      0.76 o 
   7  -1   1      203.87      204.11      9.61 o 
  -7   0   1      204.37      221.60      9.40 o 
  -6   0   1      276.29      279.57      5.42 o 
  -5   0   1        5.06        5.26      0.86 o 
  -4   0   1      407.40      413.51      7.74 o 
  -3   0   1       17.83       14.78      0.86 o 
  -2   0   1     1372.85     1581.64     13.49 o 
  -1   0   1     4529.23     4119.46    140.01 o 
   0   0   1      876.95      833.93     11.99 o 
   1   0   1     1758.24     1663.47     17.88 o 
   2   0   1      312.77      259.01      4.58 o 
   3   0   1      472.18      535.30      8.28 o 
   4   0   1      619.93      614.84     11.72 o 
   5   0   1      279.33      278.84      9.50 o 
   6   0   1       19.70       17.45      1.99 o 
   7   0   1       52.32       51.95      4.43 o 
  -7   1   1      263.25      292.02     11.23 o 
  -6   1   1       10.63       10.97      1.44 o 
  -5   1   1       75.78       76.75      2.38 o 
  -4   1   1        4.47        3.48      1.48 o 
  -3   1   1      107.36      131.82      3.58 o 
  -2   1   1     3565.67     3388.21     33.18 o 
  -1   1   1     2324.65     2208.04     21.57 o 
   0   1   1      150.06      190.72      4.00 o 
   1   1   1       20.57       33.47      2.05 o 
   2   1   1        3.21        1.67      0.23 o 
   3   1   1      735.91      742.18     13.43 o 
   4   1   1      418.85      401.61      6.37 o 
   5   1   1      422.00      416.25     13.01 o 
   6   1   1      161.90      162.92      5.50 o 
  -7   2   1       15.77       10.26      2.16 o 
  -6   2   1      588.01      584.46     15.88 o 
  -5   2   1      416.77      439.43     11.66 o 
  -4   2   1      650.98      668.02     10.18 o 
  -3   2   1      518.62      478.89      7.52 o 
  -2   2   1      734.05      638.14     10.58 o 
  -1   2   1     1251.91     1341.71     14.51 o 
   0   2   1     2150.69     2149.87     22.07 o 
   1   2   1      199.69      162.21      4.32 o 
   2   2   1        4.13        1.82      0.31 o 
   3   2   1      388.49      341.19      4.21 o 
   4   2   1       14.83       18.23      2.70 o 
   5   2   1       12.82        7.84      1.57 o 
   6   2   1      764.75      751.29     14.85 o 
  -7   3   1       52.72       51.73      4.64 o 
  -6   3   1      498.57      543.86     15.55 o 
  -5   3   1      406.71      406.06     12.10 o 
  -4   3   1        4.18        1.94      0.76 o 
  -3   3   1      640.73      611.35     13.28 o 
  -2   3   1       48.64       38.53      1.53 o 
  -1   3   1        0.89        2.18      0.46 o 
   0   3   1     6115.08     5569.25    196.01 o 
   1   3   1      786.44      970.09     19.33 o 
   2   3   1       13.03        7.90      0.84 o 
   3   3   1      898.83      888.20     10.49 o 
   4   3   1       31.35       28.12      1.96 o 
   5   3   1      335.67      334.48      7.75 o 
   6   3   1      258.78      251.41     10.80 o 
  -7   4   1       83.89       88.56      6.37 o 
  -6   4   1      348.14      348.50     12.31 o 
  -5   4   1       22.67       26.78      3.46 o 
  -4   4   1      632.51      629.06     15.12 o 
  -3   4   1      352.57      367.19     14.47 o 
  -2   4   1       42.29       32.55      1.60 o 
  -1   4   1     1436.79     1314.49     15.65 o 
   0   4   1      293.83      268.35     11.02 o 
   1   4   1      310.27      349.77      6.14 o 
   2   4   1     1947.98     1856.27     30.62 o 
   3   4   1      508.39      491.38      8.58 o 
   4   4   1      177.14      172.14      7.88 o 
   5   4   1      271.23      269.23     11.02 o 
  -7   5   1      227.16      221.06     10.48 o 
  -6   5   1       47.34       49.25      4.32 o 
  -5   5   1        0.63        0.76      0.54 o 
  -4   5   1     1527.29     1517.45     19.52 o 
  -3   5   1       18.86       17.73      1.63 o 
  -2   5   1      141.33      151.63      7.61 o 
  -1   5   1      688.80      645.74     41.15 o 
   0   5   1        1.08        0.97      0.31 o 
   1   5   1     1638.06     1626.68     43.85 o 
   2   5   1      734.65      761.69     11.42 o 
   3   5   1       61.76       55.29      4.32 o 
   4   5   1      907.63      908.55     22.57 o 
   5   5   1       27.67       27.32      4.00 o 
  -6   6   1       21.43       17.39      3.13 o 
  -5   6   1      254.25      263.07     10.37 o 
  -4   6   1      860.81      904.45     20.19 o 
  -3   6   1       54.64       60.04      2.70 o 
  -2   6   1      314.20      314.11      6.64 o 
  -1   6   1      795.99      808.61     12.00 o 
   0   6   1      185.13      184.21      4.72 o 
   1   6   1     1535.06     1549.10     19.56 o 
   2   6   1       99.71       96.22      5.83 o 
   3   6   1      403.29      397.31     13.28 o 
   4   6   1      109.70      123.22      7.45 o 
  -6   7   1       32.75       41.90      5.08 o 
  -5   7   1      315.96      316.75     11.66 o 
  -4   7   1        2.44        4.97      1.40 o 
  -3   7   1      233.53      237.80      8.86 o 
  -2   7   1      257.87      253.73      6.18 o 
  -1   7   1      318.75      307.19      6.76 o 
   0   7   1     1112.23     1095.54     15.50 o 
   1   7   1      289.10      284.35     10.69 o 
   2   7   1       36.37       33.05      4.10 o 
   3   7   1      377.05      379.92     13.72 o 
   4   7   1       10.63       13.39      2.81 o 
  -5   8   1        3.39        3.78      1.08 o 
  -4   8   1       12.76       14.15      2.48 o 
  -3   8   1     1268.17     1297.98     26.35 o 
  -2   8   1       40.44       37.27      2.29 o 
  -1   8   1      323.98      312.43     11.02 o 
   0   8   1      364.40      367.50     12.53 o 
   1   8   1      143.63      128.40      7.34 o 
   2   8   1      183.84      177.22      9.07 o 
   3   8   1      503.26      497.20     16.85 o 
  -4   9   1      459.86      471.93     15.01 o 
  -3   9   1      337.98      336.62     11.66 o 
  -1   9   1      220.73      214.69      9.50 o 
   0   9   1       60.38       60.58      4.97 o 
   1   9   1       14.04       18.25      3.24 o 
  -1 -10   2       24.56       24.62      3.89 o 
   0 -10   2        7.98        4.75      1.62 o 
   1 -10   2      200.61      190.61      9.50 o 
   2 -10   2        1.05        0.43      0.65 o 
  -3  -9   2      303.81      291.04     12.53 o 
  -2  -9   2      157.08      161.34      8.75 o 
  -1  -9   2        7.72        7.88      1.94 o 
   0  -9   2      338.79      320.20     12.10 o 
   1  -9   2        5.81        6.05      1.73 o 
   2  -9   2       49.24       43.52      4.10 o 
   3  -9   2      655.30      669.02     19.01 o 
   4  -9   2        1.08        1.30      0.52 o 
  -4  -8   2      127.76      119.98      7.56 o 
  -3  -8   2      328.11      324.85     12.64 o 
  -2  -8   2        0.66        0.00      0.54 o 
  -1  -8   2      503.22      506.38     15.55 o 
   0  -8   2       50.64       47.09      4.10 o 
   1  -8   2       65.90       66.52      4.86 o 
   2  -8   2     1113.86     1158.13     31.37 o 
   3  -8   2       27.17       34.21      2.82 o 
   4  -8   2        0.56        0.75      0.49 o 
  -5  -7   2        1.38        1.19      0.86 o 
  -4  -7   2      708.58      729.93     20.19 o 
  -3  -7   2       75.94       82.62      5.62 o 
  -2  -7   2      127.28      129.59      6.91 o 
  -1  -7   2     2568.77     2430.40     43.41 o 
   0  -7   2       58.13       50.22      4.00 o 
   1  -7   2       49.58       47.80      2.31 o 
   2  -7   2      952.36      993.40     14.90 o 
   3  -7   2      178.12      181.53      6.43 o 
   4  -7   2      124.55      131.45      4.89 o 
   5  -7   2      213.66      215.45      9.83 o 
  -5  -6   2      141.68      136.18      7.56 o 
  -4  -6   2      128.33      112.31      6.59 o 
  -3  -6   2       13.11       18.68      2.92 o 
  -2  -6   2      753.85      735.33     17.93 o 
  -1  -6   2     1007.87      946.67     20.52 o 
   0  -6   2        5.61        4.58      0.86 o 
   1  -6   2     1431.05     1429.02     17.88 o 
   2  -6   2      185.51      177.49      4.86 o 
   3  -6   2      264.50      260.88      6.48 o 
   4  -6   2      679.26      743.11     18.36 o 
   5  -6   2       12.69       12.74      2.59 o 
   6  -6   2        1.02        1.62      0.97 o 
  -6  -5   2       77.96       79.48      5.72 o 
  -5  -5   2      674.13      689.43     18.25 o 
  -4  -5   2       13.75       13.81      1.62 o 
  -3  -5   2      183.20      187.26      7.67 o 
  -2  -5   2     1563.32     1627.90     30.02 o 
  -1  -5   2        4.38        4.54      1.30 o 
   0  -5   2      363.30      309.91      5.41 o 
   1  -5   2     2039.83     2046.16     23.31 o 
   2  -5   2      245.56      268.90      7.99 o 
   3  -5   2      165.65      154.86      6.48 o 
   4  -5   2       65.79       74.41      4.86 o 
   5  -5   2       15.89       15.77      2.70 o 
   6  -5   2      532.31      559.95     17.50 o 
  -6  -4   2       20.30       17.93      2.81 o 
  -5  -4   2      764.86      759.17     12.18 o 
  -4  -4   2       33.21       38.45      2.07 o 
  -3  -4   2       85.98       83.48      4.54 o 
  -2  -4   2       20.98        9.94      1.73 o 
  -1  -4   2     1327.83     1525.39     16.28 o 
   0  -4   2     5007.17     4866.63     48.33 o 
   1  -4   2     1467.99     1804.38     20.45 o 
   2  -4   2       17.49       13.82      1.84 o 
   3  -4   2      821.47      841.70     17.60 o 
   4  -4   2      113.76      121.82      6.16 o 
   5  -4   2      123.31      130.13      7.02 o 
   6  -4   2      327.85      334.35     12.74 o 
  -7  -3   2        7.52        7.56      1.73 o 
  -6  -3   2      620.28      627.77     16.63 o 
  -5  -3   2       47.79       47.47      2.40 o 
  -4  -3   2        1.07        2.62      0.65 o 
  -3  -3   2     1612.48     1720.35     15.48 o 
  -2  -3   2      890.23      877.88     16.85 o 
  -1  -3   2       42.80       18.68      1.62 o 
   0  -3   2       25.04       20.34      0.98 o 
   1  -3   2     1020.30     1135.34     18.25 o 
   2  -3   2     1370.26     1389.13     23.22 o 
   3  -3   2        6.85        4.97      1.19 o 
   4  -3   2       29.53       30.45      3.56 o 
   5  -3   2      399.17      404.55     12.85 o 
   6  -3   2       21.37       20.84      3.24 o 
  -6  -2   2        7.37        6.24      1.06 o 
  -5  -2   2       11.29       15.47      1.20 o 
  -4  -2   2     3415.16     3443.19     29.25 o 
  -3  -2   2      145.93      191.75      3.05 o 
  -2  -2   2        6.19       11.63      0.59 o 
  -1  -2   2      535.41      472.37      9.50 o 
   0  -2   2      439.03      513.94      8.53 o 
   1  -2   2        3.56       10.48      1.30 o 
   2  -2   2     1473.66     1509.43     24.41 o 
   3  -2   2        3.75        3.46      1.08 o 
   4  -2   2      711.55      699.37     16.31 o 
   5  -2   2       12.52       12.74      2.27 o 
   6  -2   2       21.02       17.82      2.92 o 
  -7  -1   2      232.23      245.25      9.07 o 
  -6  -1   2        5.37        9.63      2.98 o 
  -5  -1   2      614.32      609.48      7.88 o 
  -4  -1   2      859.10      866.64      9.33 o 
  -3  -1   2     2173.13     2411.25     20.48 o 
  -2  -1   2     2414.34     2413.75     19.86 o 
  -1  -1   2      257.30      259.59      3.49 o 
   0  -1   2     1193.63     1329.62     19.11 o 
   1  -1   2     4101.09     4094.98     42.15 o 
   2  -1   2      544.52      583.71     11.88 o 
   3  -1   2        1.01        1.42      0.54 o 
   4  -1   2      836.85      853.07     13.06 o 
   5  -1   2       65.84       65.34      4.54 o 
   6  -1   2       82.48       73.76      5.29 o 
  -7   0   2      210.47      201.65      6.03 o 
  -6   0   2        6.16        3.43      0.75 o 
  -5   0   2      386.98      385.57      5.85 o 
  -4   0   2      301.46      310.34      4.60 o 
  -3   0   2       26.18       47.17      1.32 o 
  -2   0   2      167.71      122.39      2.64 o 
  -1   0   2     2152.61     2132.34     20.92 o 
   0   0   2     3072.06     3220.41     34.45 o 
   1   0   2       91.47       70.76      2.06 o 
   2   0   2      108.42      112.77      2.62 o 
   3   0   2     3814.87     3623.05     38.66 o 
   4   0   2       12.85       13.06      1.52 o 
   5   0   2        3.95        6.26      1.62 o 
   6   0   2      705.09      673.28     13.28 o 
  -7   1   2       18.01       15.61      1.94 o 
  -6   1   2      546.48      555.20     10.27 o 
  -5   1   2      169.98      159.92      4.46 o 
  -4   1   2      287.71      321.76      6.86 o 
  -3   1   2     3648.36     3578.03     36.08 o 
  -2   1   2      798.72      778.43      9.54 o 
  -1   1   2     1014.54     1014.84      8.90 o 
   0   1   2     2905.22     2937.79     24.03 o 
   1   1   2      818.52      872.87     10.83 o 
   2   1   2      636.58      582.74      8.65 o 
   3   1   2     1326.42     1301.57     29.70 o 
   4   1   2        1.07        1.98      1.24 o 
   5   1   2      333.28      346.35      8.05 o 
   6   1   2        0.77        0.30      0.49 o 
  -7   2   2        2.99        3.24      1.19 o 
  -6   2   2      132.99      142.54      4.81 o 
  -5   2   2      134.58      137.41      4.75 o 
  -4   2   2      811.30      820.61     11.80 o 
  -3   2   2     2079.08     2047.89     22.60 o 
  -2   2   2        0.46        0.54      0.48 o 
  -1   2   2     6372.49     6073.01     98.86 o 
   0   2   2      246.77      220.35      4.01 o 
   1   2   2      590.07      664.62      9.15 o 
   2   2   2     3154.55     3204.92     34.17 o 
   3   2   2       24.77       32.29      2.70 o 
   4   2   2       30.90       33.70      3.83 o 
   5   2   2     1262.09     1200.47     17.92 o 
   6   2   2       10.73       12.09      1.89 o 
  -7   3   2      288.34      296.88     11.77 o 
  -6   3   2       51.45       50.43      4.21 o 
  -5   3   2      333.57      321.17     10.37 o 
  -4   3   2     2286.74     2235.13     34.94 o 
  -3   3   2        0.80        3.88      0.86 o 
  -2   3   2       24.35       15.42      1.84 o 
  -1   3   2    10362.15    10147.40    103.55 o 
   0   3   2       47.16       47.74      1.83 o 
   1   3   2       58.79      105.43      3.04 o 
   2   3   2      641.12      579.76      9.23 o 
   3   3   2      230.70      242.03      7.78 o 
   4   3   2      325.83      328.95      6.23 o 
   5   3   2       69.48       78.12      3.60 o 
  -7   4   2      503.73      501.20     16.20 o 
  -6   4   2       30.59       31.32      4.00 o 
  -5   4   2      237.55      217.18      8.75 o 
  -4   4   2      175.94      141.04      6.37 o 
  -3   4   2      774.97      887.95     15.77 o 
  -2   4   2     2439.40     2381.24     42.71 o 
  -1   4   2      125.89      182.43      5.45 o 
   0   4   2       11.25        8.29      1.57 o 
   1   4   2     1220.82     1286.11     16.32 o 
   2   4   2        1.15        1.49      0.38 o 
   3   4   2      346.16      319.05      7.02 o 
   4   4   2      509.87      540.05     10.37 o 
   5   4   2        3.17        0.11      0.54 o 
  -7   5   2        4.12        0.43      0.76 o 
  -6   5   2       44.44       34.02      4.32 o 
  -5   5   2     1634.34     1577.68     30.67 o 
  -4   5   2      141.02      147.41      6.70 o 
  -3   5   2        2.71        4.94      1.40 o 
  -2   5   2      615.14      632.05      9.84 o 
  -1   5   2       80.65       86.94      2.98 o 
   0   5   2      719.82      691.33     34.72 o 
   1   5   2       94.58       99.38      3.42 o 
   2   5   2       59.18       62.37      4.00 o 
   3   5   2      768.84      756.61     19.55 o 
   4   5   2       18.09       18.68      3.24 o 
  -6   6   2      235.14      234.67     10.26 o 
  -5   6   2      149.45      154.22      7.67 o 
  -4   6   2        0.96        0.22      0.43 o 
  -3   6   2       49.88       55.18      3.89 o 
  -2   6   2       86.60       79.05      5.83 o 
  -1   6   2       45.61       46.13      5.40 o 
   0   6   2      578.01      603.17     12.58 o 
   1   6   2        1.34        1.58      0.39 o 
   2   6   2      601.26      562.86     15.98 o 
   3   6   2       80.28       93.63      6.26 o 
   4   6   2        6.33        4.54      1.51 o 
  -6   7   2       61.29       58.75      5.08 o 
  -5   7   2      130.49      116.96      6.91 o 
  -4   7   2      535.61      519.02     15.01 o 
  -3   7   2        4.81        4.64      1.08 o 
  -2   7   2       93.49       92.47      4.21 o 
  -1   7   2     1246.81     1216.85     17.08 o 
   0   7   2      200.15      200.90      5.72 o 
   1   7   2       74.95       67.60      4.97 o 
   2   7   2      640.39      623.99     17.93 o 
   3   7   2        7.89       10.26      2.38 o 
  -5   8   2       33.89       32.94      4.43 o 
  -4   8   2      188.44      195.47      8.86 o 
  -2   8   2      279.78      278.62      9.83 o 
  -1   8   2      306.86      304.13      7.31 o 
   0   8   2       22.32       18.57      3.02 o 
   1   8   2      344.54      351.74     12.96 o 
   2   8   2       34.88       30.67      4.32 o 
  -3   9   2       10.70        5.51      1.30 o 
   0   9   2        3.66        3.67      1.30 o 
  -1 -10   3      265.68      276.57     12.31 o 
   0 -10   3      148.32      137.91      8.21 o 
   1 -10   3        1.22        0.00      0.65 o 
   2 -10   3      441.49      471.18     16.63 o 
  -3  -9   3       57.35       68.25      5.62 o 
  -2  -9   3      179.23      159.40      8.75 o 
  -1  -9   3      399.17      375.49     13.82 o 
   0  -9   3        7.94        2.16      0.97 o 
   1  -9   3      112.67      129.38      7.67 o 
   2  -9   3      462.73      462.86     15.44 o 
   3  -9   3       72.24       67.17      5.40 o 
  -4  -8   3      702.71      716.76     20.73 o 
  -3  -8   3       77.57       76.03      5.62 o 
  -2  -8   3      365.31      363.29     12.96 o 
  -1  -8   3      181.21      177.87      8.42 o 
   0  -8   3        2.12        0.76      0.54 o 
   1  -8   3      310.48      319.77     11.77 o 
   2  -8   3       38.22       39.96      3.78 o 
   3  -8   3        0.82        2.09      0.60 o 
   4  -8   3      388.97      388.85     15.17 o 
  -5  -7   3      333.88      354.54     13.50 o 
  -4  -7   3        1.79        0.11      0.43 o 
  -3  -7   3        9.58        8.64      2.05 o 
  -2  -7   3     1151.23     1091.49     24.62 o 
  -1  -7   3       63.52       61.56      4.54 o 
   0  -7   3       18.16       16.63      2.81 o 
   1  -7   3      335.66      355.62     11.77 o 
   2  -7   3        5.54        2.94      1.35 o 
   3  -7   3      344.30      369.33      8.86 o 
   4  -7   3      124.21      139.10      7.24 o 
   5  -7   3        0.84        1.30      0.65 o 
  -6  -6   3      124.94      130.46      7.67 o 
  -5  -6   3      136.21      146.22      7.78 o 
  -4  -6   3       37.40       40.44      2.43 o 
  -3  -6   3      337.38      301.09     10.69 o 
  -2  -6   3       97.58      110.37      5.83 o 
  -1  -6   3       77.54       88.12      5.18 o 
   0  -6   3      502.39      454.33     12.74 o 
   1  -6   3      219.40      228.14      6.26 o 
   2  -6   3      293.54      282.97     12.47 o 
   3  -6   3      250.58      238.67      8.75 o 
   4  -6   3        3.77        1.30      0.65 o 
   5  -6   3      317.41      312.10     12.20 o 
  -6  -5   3      197.67      205.19      9.18 o 
  -5  -5   3       15.43       15.90      1.78 o 
  -4  -5   3       63.48       71.25      3.11 o 
  -3  -5   3       87.12       70.09      4.43 o 
  -2  -5   3      102.95      113.39      5.40 o 
  -1  -5   3     2679.29     2800.61     46.33 o 
   0  -5   3       60.39       39.34      1.70 o 
   1  -5   3        3.61        7.02      0.97 o 
   2  -5   3     2453.18     2556.32     39.85 o 
   3  -5   3       39.06       41.36      3.35 o 
   4  -5   3      194.57      187.91      8.21 o 
   5  -5   3      673.07      651.53     18.25 o 
  -6  -4   3      169.01      173.69      7.40 o 
  -5  -4   3       51.39       57.40      2.74 o 
  -4  -4   3      396.04      412.76      8.00 o 
  -3  -4   3      499.21      480.68     12.31 o 
  -2  -4   3        3.35       11.99      1.84 o 
  -1  -4   3     3182.79     3100.70     31.39 o 
   0  -4   3      232.13      229.94      4.35 o 
   1  -4   3      843.23      830.58     15.12 o 
   2  -4   3      138.82      128.73      5.29 o 
   3  -4   3        0.39        1.51      0.65 o 
   4  -4   3      453.13      470.64     13.50 o 
   5  -4   3      149.59      146.87      7.67 o 
   6  -4   3       12.68        9.61      2.27 o 
  -6  -3   3        0.27        0.85      0.34 o 
  -5  -3   3      605.84      620.10     10.34 o 
  -4  -3   3       80.21       65.43      2.60 o 
  -3  -3   3      159.78      158.44      2.82 o 
  -2  -3   3     5307.88     5116.97     75.49 o 
  -1  -3   3     1408.70     1367.21     14.79 o 
   0  -3   3      590.71      734.25     12.20 o 
   1  -3   3     2794.18     2817.78     40.71 o 
   2  -3   3      226.60      241.58      7.34 o 
   3  -3   3       75.17       69.44      4.21 o 
   4  -3   3      316.11      319.99     10.69 o 
   5  -3   3      129.84      124.08      6.91 o 
  -7  -2   3        4.11        4.43      1.40 o 
  -6  -2   3       59.94       60.04      4.00 o 
  -5  -2   3     2568.44     2633.24     49.19 o 
  -4  -2   3      216.57      201.00      3.56 o 
  -3  -2   3      621.60      617.71      6.76 o 
  -2  -2   3     3618.70     3516.27     35.85 o 
  -1  -2   3        1.08        0.00      0.28 o 
   0  -2   3      810.30      759.63     12.74 o 
   1  -2   3     1375.24     1316.44     16.07 o 
   2  -2   3       62.19       52.92      3.13 o 
   3  -2   3     1278.63     1305.32     24.08 o 
   4  -2   3      146.40      142.23      6.80 o 
   6  -2   3      578.29      562.22     17.06 o 
  -7  -1   3       19.92       22.89      3.24 o 
  -6  -1   3      457.43      467.72      8.85 o 
  -5  -1   3     1055.59     1084.74     11.73 o 
  -4  -1   3      158.87      154.08      2.98 o 
  -3  -1   3     1280.25     1255.58     11.71 o 
  -2  -1   3      229.79      215.11      3.02 o 
  -1  -1   3      271.37      240.07      5.29 o 
   0  -1   3     4888.59     4875.38     65.66 o 
   1  -1   3       29.63       46.55      2.59 o 
   2  -1   3     1078.44     1101.00     14.93 o 
   3  -1   3     1470.70     1365.15     24.62 o 
   4  -1   3       37.52       40.17      3.35 o 
   5  -1   3      308.75      329.27     11.56 o 
   6  -1   3      206.40      205.84      9.50 o 
  -7   0   3       53.42       57.48      3.35 o 
  -6   0   3     1246.91     1219.17     20.46 o 
  -5   0   3       34.40       32.68      2.27 o 
  -4   0   3       80.81       80.85      2.77 o 
  -3   0   3      531.39      485.28      5.44 o 
  -2   0   3     1463.08     1482.50     12.87 o 
  -1   0   3      738.24      676.35      8.21 o 
   0   0   3      113.15       77.87      3.13 o 
   1   0   3      480.14      419.62      6.68 o 
   2   0   3     4406.94     4273.72     37.57 o 
   3   0   3        8.28       14.55      1.89 o 
   4   0   3      232.93      223.58      5.95 o 
   5   0   3      353.21      346.92     21.54 o 
   6   0   3        3.43        1.85      0.64 o 
  -7   1   3      262.40      251.09      7.94 o 
  -6   1   3       34.84       31.57      2.52 o 
  -5   1   3        0.45        0.28      0.76 o 
  -4   1   3     2402.32     2334.21     42.82 o 
  -3   1   3      359.47      404.35      6.72 o 
  -2   1   3      448.74      403.07      6.14 o 
  -1   1   3     2477.15     2391.60     21.98 o 
   0   1   3        3.35        0.11      0.87 o 
   1   1   3     1360.68     1289.12     15.61 o 
   2   1   3     1637.89     1616.48     19.68 o 
   3   1   3      213.16      215.86      4.64 o 
   4   1   3      573.60      594.01     14.20 o 
   5   1   3       30.84       32.63      4.05 o 
   6   1   3        8.54        4.15      0.88 o 
  -7   2   3      125.16      119.95      5.02 o 
  -6   2   3       12.69       12.78      1.60 o 
  -5   2   3      345.75      330.72      7.21 o 
  -4   2   3      499.59      449.70      7.90 o 
  -3   2   3      778.74      897.61     11.95 o 
  -2   2   3     2984.68     2925.44     24.56 o 
  -1   2   3     1254.57     1228.15     11.30 o 
   0   2   3       56.78       87.77      3.13 o 
   1   2   3      975.99      978.11     12.97 o 
   2   2   3      149.49      161.20      4.39 o 
   3   2   3        8.74        6.65      0.90 o 
   4   2   3       60.53       59.64      2.55 o 
   5   2   3        0.83        1.50      0.52 o 
  -7   3   3        0.40        0.54      0.54 o 
  -6   3   3       21.55       21.31      2.18 o 
  -5   3   3      250.28      213.33     10.58 o 
  -4   3   3        6.00        9.37      1.21 o 
  -3   3   3      685.98      649.11     10.00 o 
  -2   3   3      692.83      620.37      6.97 o 
  -1   3   3        4.79        7.70      0.92 o 
   0   3   3     1045.56     1100.83     14.05 o 
   1   3   3       61.77       52.78      2.29 o 
   2   3   3      208.40      237.62      9.61 o 
   3   3   3      600.93      585.74     10.57 o 
   4   3   3        0.59        1.28      0.35 o 
   5   3   3       33.58       34.49      6.75 o 
  -7   4   3      111.88      127.65      7.56 o 
  -6   4   3      286.13      274.30     10.58 o 
  -5   4   3      241.84      207.78      8.53 o 
  -4   4   3      121.06      126.68      6.26 o 
  -3   4   3     1285.41     1265.26     23.76 o 
  -2   4   3      160.68      165.70      3.92 o 
  -1   4   3       93.92       82.97      2.92 o 
   0   4   3       19.10        8.94      2.16 o 
   1   4   3        5.81       12.76      1.44 o 
   2   4   3      494.32      488.75      9.17 o 
   3   4   3      131.56      137.63      4.66 o 
   4   4   3       92.52       89.59      3.31 o 
  -7   5   3       10.87        6.59      1.73 o 
  -6   5   3      130.61      128.30      7.24 o 
  -5   5   3       95.92       95.14      5.83 o 
  -4   5   3      244.43      224.95      8.75 o 
  -3   5   3      263.37      273.55      9.40 o 
  -2   5   3      155.73      185.17      4.56 o 
  -1   5   3     1011.27      949.71     13.36 o 
   0   5   3        2.72       12.31      2.05 o 
   1   5   3        2.40        2.93      0.67 o 
   2   5   3      720.51      720.81     13.39 o 
   3   5   3       89.06       82.11      3.66 o 
   4   5   3       27.89       24.08      3.78 o 
  -6   6   3       11.87       17.39      3.24 o 
  -5   6   3       64.98       59.18      4.75 o 
  -4   6   3      363.01      343.96     11.66 o 
  -3   6   3       10.54       14.80      2.48 o 
  -2   6   3       63.16       63.28      4.10 o 
  -1   6   3      684.60      716.02     17.23 o 
   0   6   3        4.13        9.07      1.84 o 
   1   6   3      542.32      543.98     11.45 o 
   2   6   3      228.14      218.26      9.61 o 
   3   6   3       49.08       45.79      4.32 o 
  -5   7   3      391.44      387.05     13.61 o 
  -4   7   3        0.85        0.76      0.43 o 
  -3   7   3        5.34        7.56      1.62 o 
  -2   7   3     1358.47     1391.18     27.32 o 
  -1   7   3        4.08        2.03      0.59 o 
   0   7   3       12.56       18.36      1.99 o 
   1   7   3     1175.04     1104.02     25.27 o 
   2   7   3       45.19       44.82      4.21 o 
  -4   8   3       34.29       26.57      3.67 o 
  -3   8   3       29.90       32.18      3.89 o 
  -2   8   3      346.24      372.69     12.20 o 
  -1   8   3       72.50       51.51      3.89 o 
   0   8   3      588.15      619.78     17.60 o 
   1   8   3       35.62       35.31      4.43 o 
  -2   9   3      134.55      154.86      7.78 o 
  -1 -10   4      102.39      108.32      7.24 o 
   0 -10   4       34.21       23.22      4.00 o 
   1 -10   4      627.39      615.03     19.76 o 
  -3  -9   4       59.51       69.44      5.72 o 
  -2  -9   4      188.71      197.41      9.83 o 
  -1  -9   4       22.70       20.41      3.35 o 
   0  -9   4      378.29      369.02     13.93 o 
   1  -9   4       85.56       94.71      6.48 o 
   2  -9   4      203.21      195.04      9.72 o 
   3  -9   4      596.35      618.16     19.22 o 
  -4  -8   4      233.35      207.56      9.94 o 
  -3  -8   4      998.60      919.89     23.43 o 
  -2  -8   4      574.84      512.97     15.98 o 
  -1  -8   4      208.14      169.23      8.53 o 
   0  -8   4      251.20      264.37     10.91 o 
   1  -8   4      315.63      299.58     11.56 o 
   2  -8   4        6.70        7.78      1.94 o 
   3  -8   4      117.56      121.68      4.87 o 
   4  -8   4       26.74       28.39      2.86 o 
  -5  -7   4      185.17      188.99      6.18 o 
  -4  -7   4      159.50      151.73      7.88 o 
  -3  -7   4      187.33      192.55      8.75 o 
  -2  -7   4       16.06       17.17      2.81 o 
  -1  -7   4      590.20      546.02     15.77 o 
   0  -7   4       72.46       77.32      5.18 o 
   1  -7   4        0.91        2.59      0.86 o 
   2  -7   4     1125.48     1160.85     21.87 o 
   3  -7   4       22.20       21.37      2.18 o 
   4  -7   4       62.14       56.91      4.64 o 
  -6  -6   4      165.34      176.35      8.86 o 
  -5  -6   4       19.14       15.19      3.46 o 
  -4  -6   4      994.86     1010.28     23.11 o 
  -3  -6   4       66.90       61.12      4.43 o 
  -2  -6   4       65.88       70.20      4.64 o 
  -1  -6   4      684.76      716.86     17.60 o 
   0  -6   4       37.49       27.86      3.46 o 
   1  -6   4      567.03      575.85     11.66 o 
   2  -6   4     1117.25     1146.68     22.25 o 
   3  -6   4        0.40        0.11      0.32 o 
   4  -6   4      704.27      726.37     19.01 o 
   5  -6   4       32.36       37.58      4.75 o 
  -6  -5   4      120.85      126.08      4.68 o 
  -5  -5   4      187.46      209.76      5.94 o 
  -4  -5   4      316.14      314.44      7.21 o 
  -3  -5   4       10.73       10.80      1.94 o 
  -2  -5   4     1915.97     1897.45     34.13 o 
  -1  -5   4       82.39       68.79      4.10 o 
   0  -5   4      353.60      323.44      7.45 o 
   1  -5   4     2708.73     2776.31     41.58 o 
   2  -5   4       76.56       66.42      3.89 o 
   3  -5   4        9.51        9.18      1.84 o 
   4  -5   4     1210.93     1226.92     26.03 o 
   5  -5   4       13.94       13.50      2.48 o 
  -7  -4   4       40.76       40.17      4.43 o 
  -6  -4   4       14.98       16.17      1.83 o 
  -5  -4   4      655.05      649.00     20.19 o 
  -4  -4   4       14.28       16.29      1.63 o 
  -3  -4   4       19.21       16.52      2.27 o 
  -2  -4   4     3696.92     3673.95     57.45 o 
  -1  -4   4      126.32      131.54      2.93 o 
   0  -4   4      586.35      562.76     10.80 o 
   1  -4   4     1029.27     1010.61     18.36 o 
   2  -4   4      323.05      334.24      9.72 o 
   3  -4   4      283.94      290.07      9.83 o 
   4  -4   4       14.63       12.20      2.27 o 
   5  -4   4       18.78       22.68      3.46 o 
  -7  -3   4       19.38       17.71      2.92 o 
  -6  -3   4      502.14      493.21     13.61 o 
  -5  -3   4       71.65       76.65      3.09 o 
  -4  -3   4        3.14        5.59      0.88 o 
  -3  -3   4     2708.59     2793.63     23.79 o 
  -2  -3   4      364.06      382.14      5.49 o 
  -1  -3   4       30.96       27.14      1.22 o 
   0  -3   4     2346.25     2304.19     25.43 o 
   1  -3   4       99.52      100.11      4.32 o 
   2  -3   4      254.78      233.27      7.56 o 
   3  -3   4       57.95       53.13      3.78 o 
   4  -3   4      108.35      110.26      6.26 o 
   5  -3   4      979.36      969.89     23.43 o 
  -7  -2   4       21.87       12.96      2.48 o 
  -6  -2   4      440.08      453.25     12.85 o 
  -5  -2   4       25.20       26.35      3.13 o 
  -4  -2   4      380.41      386.96      5.32 o 
  -3  -2   4     1227.88     1223.92     11.75 o 
  -2  -2   4      225.21      264.21      4.38 o 
  -1  -2   4     2903.26     3101.69     42.98 o 
   0  -2   4      327.99      347.09      7.99 o 
   1  -2   4      718.98      871.59     12.47 o 
   2  -2   4      286.13      268.15      8.32 o 
   3  -2   4      420.49      441.48     11.99 o 
   4  -2   4       15.16       15.23      2.70 o 
   5  -2   4      270.82      275.92     11.12 o 
  -7  -1   4      160.20      173.44      7.88 o 
  -6  -1   4      434.62      446.45     12.64 o 
  -5  -1   4        7.94        6.89      1.03 o 
  -4  -1   4       29.67       23.78      1.53 o 
  -3  -1   4      997.78     1067.32     10.41 o 
  -2  -1   4      685.19      803.95      8.16 o 
  -1  -1   4      164.60      248.60      6.26 o 
   0  -1   4     1726.68     2123.05     32.07 o 
   1  -1   4     3674.00     4023.53     57.56 o 
   2  -1   4      104.79       98.23      3.63 o 
   3  -1   4      145.38      158.21      6.80 o 
   4  -1   4      690.75      658.76     16.63 o 
   5  -1   4      140.99      137.37      7.45 o 
  -7   0   4      126.85      138.09      6.86 o 
  -6   0   4      162.98      160.03      4.88 o 
  -5   0   4     1650.20     1684.15     22.19 o 
  -4   0   4      200.12      202.75      4.77 o 
  -3   0   4     1206.47     1365.17     12.49 o 
  -2   0   4      770.08      728.09      9.37 o 
  -1   0   4      453.95      514.25      7.20 o 
   0   0   4      577.63      670.32     13.28 o 
   1   0   4     1663.64     1659.99     19.69 o 
   2   0   4       44.19       39.85      3.02 o 
   3   0   4      195.29      189.55      4.71 o 
   4   0   4      211.19      213.22      6.22 o 
   5   0   4       14.70       13.26      2.54 o 
  -7   1   4      185.55      171.93      5.61 o 
  -6   1   4        1.88        1.96      0.57 o 
  -5   1   4      330.95      319.07      6.87 o 
  -4   1   4      141.68      147.75      4.16 o 
  -3   1   4      320.21      322.83      6.03 o 
  -2   1   4      548.36      530.48      9.56 o 
  -1   1   4      260.02      290.34      3.91 o 
   0   1   4     1452.21     1483.48     13.53 o 
   1   1   4      851.26      850.00     12.06 o 
   2   1   4        6.56        8.07      1.14 o 
   3   1   4      851.14      841.72     17.20 o 
   4   1   4       45.90       43.32      2.67 o 
   5   1   4        2.27        1.30      0.49 o 
  -7   2   4       85.19       70.04      3.55 o 
  -6   2   4      550.31      537.28     10.39 o 
  -5   2   4      104.21      109.44      4.10 o 
  -4   2   4      293.20      302.15      9.50 o 
  -3   2   4     1240.94     1214.95     15.34 o 
  -2   2   4      540.64      538.51      6.06 o 
  -1   2   4       17.23       15.08      0.78 o 
   0   2   4     1882.62     1828.90     16.27 o 
   1   2   4      147.15      142.66      4.54 o 
   2   2   4      424.38      418.20      8.28 o 
   3   2   4       89.03       81.16      2.98 o 
   4   2   4       44.96       43.63      2.31 o 
   5   2   4      139.61      128.98      8.59 o 
  -7   3   4        5.34        6.17      1.26 o 
  -6   3   4      219.02      204.21     15.61 o 
  -5   3   4        0.45        0.20      0.26 o 
  -4   3   4      574.20      560.02      9.81 o 
  -3   3   4      155.28      147.98      4.81 o 
  -2   3   4      530.66      523.76      6.35 o 
  -1   3   4     1920.56     1886.09     21.64 o 
   0   3   4       27.23       26.97      2.38 o 
   1   3   4       71.46       61.11      2.71 o 
   2   3   4     1971.32     1894.12     30.08 o 
   3   3   4      160.10      157.58      5.19 o 
   4   3   4       84.14       91.26      4.02 o 
  -7   4   4      272.12      269.23     11.34 o 
  -6   4   4      198.22      187.05      8.86 o 
  -5   4   4       15.89       15.44      2.59 o 
  -4   4   4     1354.25     1289.02     25.49 o 
  -3   4   4      139.04      132.62      6.16 o 
  -2   4   4      523.91      527.98     13.39 o 
  -1   4   4      634.82      654.41     10.13 o 
   0   4   4       48.09       44.00      2.21 o 
   1   4   4      573.34      584.81     10.34 o 
   2   4   4      211.60      210.20      5.99 o 
   3   4   4      124.82      118.89      4.61 o 
   4   4   4      624.66      640.42     10.71 o 
  -6   5   4       15.97       17.60      3.13 o 
  -5   5   4      668.53      645.70     17.50 o 
  -4   5   4      300.05      287.59     10.37 o 
  -3   5   4        2.27        1.51      0.76 o 
  -2   5   4     1365.55     1355.65     26.03 o 
  -1   5   4      137.97      123.60      3.91 o 
   0   5   4       12.90        8.40      2.54 o 
   1   5   4      155.26      179.41      5.34 o 
   2   5   4       28.65       32.99      2.80 o 
   3   5   4      526.03      521.74     11.09 o 
  -6   6   4      246.66      239.42     10.80 o 
  -5   6   4      310.24      319.23     11.88 o 
  -4   6   4       60.55       51.30      4.21 o 
  -3   6   4      905.33      910.71     20.84 o 
  -2   6   4      421.70      434.35     12.85 o 
  -1   6   4      512.19      471.50     13.28 o 
   0   6   4      435.05      439.79     16.47 o 
   1   6   4      670.84      650.87     12.37 o 
   2   6   4        2.30        2.90      0.78 o 
  -5   7   4      356.75      345.69     12.96 o 
  -4   7   4       14.41       11.99      2.38 o 
  -3   7   4       63.98       85.86      5.51 o 
  -2   7   4        1.68        4.43      1.19 o 
  -1   7   4      375.05      366.32     11.99 o 
   0   7   4      171.79      198.78      7.51 o 
   1   7   4        1.36        0.43      0.65 o 
  -4   8   4       61.78       61.99      4.97 o 
  -3   8   4      219.35      233.27     10.04 o 
  -2   8   4        7.63        2.70      1.08 o 
  -1   8   4      295.46      344.61     11.99 o 
  -1 -10   5       18.17        9.07      2.16 o 
   0 -10   5      815.82      847.43     24.41 o 
  -3  -9   5      755.38      720.00     20.95 o 
  -2  -9   5        9.33       10.15      2.27 o 
  -1  -9   5      237.82      241.37     11.12 o 
   0  -9   5      698.30      690.51     20.52 o 
   1  -9   5        0.82        0.32      0.54 o 
   2  -9   5      104.02      107.13      7.34 o 
  -4  -8   5      324.65      335.00     12.96 o 
  -3  -8   5      244.36      234.89     10.48 o 
  -2  -8   5      275.46      247.95     10.58 o 
  -1  -8   5      559.48      567.51     17.39 o 
   0  -8   5       36.85       30.89      4.10 o 
   1  -8   5      256.17      268.26     11.23 o 
   2  -8   5      415.44      408.65     14.69 o 
   3  -8   5        0.47        0.32      0.54 o 
  -5  -7   5      318.56      315.22      8.34 o 
  -4  -7   5      593.63      589.65     17.17 o 
  -3  -7   5       23.93       29.70      3.89 o 
  -2  -7   5      253.48      285.43     10.91 o 
  -1  -7   5       82.88       77.11      5.29 o 
   0  -7   5       30.67       27.86      3.67 o 
   1  -7   5     1146.97     1177.67     26.78 o 
   2  -7   5       95.30       79.16      3.61 o 
   3  -7   5       22.35       30.02      3.78 o 
   4  -7   5      366.40      373.87     13.39 o 
  -6  -6   5       74.74       79.38      7.34 o 
  -5  -6   5      446.32      461.78      9.99 o 
  -4  -6   5       55.67       51.51      4.10 o 
  -3  -6   5      339.72      329.49     11.12 o 
  -2  -6   5      599.63      616.65     16.42 o 
  -1  -6   5       86.41       95.57      5.51 o 
   0  -6   5      301.20      309.40     10.91 o 
   1  -6   5      363.43      372.37      7.73 o 
   2  -6   5      180.68      183.37      7.34 o 
   3  -6   5     1230.52     1245.82     25.70 o 
   4  -6   5      107.84      114.80      6.91 o 
  -6  -5   5       83.83       91.36      5.62 o 
  -5  -5   5      384.16      395.42      8.74 o 
  -4  -5   5       86.64       83.69      3.56 o 
  -3  -5   5      535.67      491.16     13.18 o 
  -2  -5   5       46.92       55.62      3.89 o 
  -1  -5   5       31.93       34.99      3.02 o 
   0  -5   5      410.92      438.13      7.81 o 
   1  -5   5      236.38      254.00      7.99 o 
   2  -5   5      210.57      222.68      8.21 o 
   3  -5   5      235.81      235.21      9.29 o 
   4  -5   5        0.21        0.11      0.43 o 
  -7  -4   5       72.91       73.00      5.18 o 
  -6  -4   5      379.86      370.74     11.99 o 
  -5  -4   5      133.93      141.24      4.58 o 
  -4  -4   5       82.24       79.82      3.24 o 
  -3  -4   5      520.39      510.92     12.64 o 
  -2  -4   5      204.27      210.70      7.34 o 
  -1  -4   5      524.94      536.28      6.67 o 
   0  -4   5      552.28      588.46     12.10 o 
   1  -4   5       64.26       60.58      3.46 o 
   2  -4   5      688.08      715.35     16.31 o 
   3  -4   5       46.76       40.93      3.56 o 
   4  -4   5      113.99      121.49      6.91 o 
   5  -4   5      102.21      100.00      6.80 o 
  -7  -3   5      159.55      180.46      8.42 o 
  -6  -3   5       38.68       44.17      3.78 o 
  -5  -3   5       94.80       95.47      5.29 o 
  -4  -3   5      821.71      863.08     12.67 o 
  -3  -3   5        7.21        9.77      1.78 o 
  -2  -3   5      203.90      202.57      4.02 o 
  -1  -3   5     1472.50     1545.99     18.07 o 
   0  -3   5       15.79       14.21      1.43 o 
   1  -3   5      342.95      343.70      8.91 o 
   2  -3   5      474.85      522.91     13.28 o 
   3  -3   5      347.47      351.63     11.23 o 
   4  -3   5      460.08      477.98     14.80 o 
   5  -3   5       67.42       62.10      5.18 o 
  -7  -2   5      136.18      150.11      7.56 o 
  -6  -2   5       16.37       16.74      2.70 o 
  -5  -2   5       38.36       43.09      3.35 o 
  -4  -2   5      310.08      305.32      5.79 o 
  -3  -2   5      101.40       98.04      2.31 o 
  -2  -2   5     2656.55     2703.64     28.38 o 
  -1  -2   5        2.24        0.97      0.43 o 
   0  -2   5      293.95      324.31      8.53 o 
   1  -2   5      535.75      503.30      9.09 o 
   2  -2   5       73.61       69.63      5.51 o 
   3  -2   5      110.24      141.15      6.80 o 
   4  -2   5     1010.41      944.19     22.03 o 
   5  -2   5       27.06       19.55      3.35 o 
  -7  -1   5        1.42        0.00      0.54 o 
  -6  -1   5       71.28       76.89      4.86 o 
  -5  -1   5      696.90      721.46     11.15 o 
  -4  -1   5       63.49       55.27      2.70 o 
  -3  -1   5     1015.69     1095.03     10.92 o 
  -2  -1   5     2226.77     2419.26     21.13 o 
  -1  -1   5      480.06      646.34     13.07 o 
   0  -1   5      650.09      657.68     13.82 o 
   1  -1   5      316.24      343.53      9.72 o 
   2  -1   5      199.15      188.58      9.56 o 
   3  -1   5      696.33      683.60     12.73 o 
   4  -1   5        1.29        2.48      0.86 o 
   5  -1   5       49.03       40.28      4.75 o 
  -7   0   5       25.25       18.57      3.02 o 
  -6   0   5      764.82      769.94     12.62 o 
  -5   0   5      479.25      511.38      9.19 o 
  -4   0   5       52.44       55.01      2.44 o 
  -3   0   5     1869.65     1779.84     20.50 o 
  -2   0   5       12.20       19.67      1.52 o 
  -1   0   5        0.96        2.17      0.46 o 
   0   0   5     3416.31     3615.27     52.00 o 
   1   0   5      147.13      138.23      5.94 o 
   2   0   5       61.82       60.19      3.78 o 
   3   0   5      327.40      320.45      6.58 o 
   4   0   5       94.79       92.98      5.94 o 
   5   0   5      821.70      784.36     20.73 o 
  -7   1   5      208.30      204.94      6.26 o 
  -6   1   5     1088.53     1053.76     15.88 o 
  -5   1   5       10.34       15.75      1.71 o 
  -4   1   5       81.78       74.61      2.94 o 
  -3   1   5     1106.39     1095.47     14.31 o 
  -2   1   5       31.76       28.65      1.55 o 
  -1   1   5     1602.64     1677.61     18.86 o 
   0   1   5      116.70      106.80      3.34 o 
   1   1   5      101.50      101.19      3.55 o 
   2   1   5     1068.22     1077.36     15.88 o 
   3   1   5      335.42      344.40      6.95 o 
   4   1   5       40.39       42.13      3.68 o 
  -7   2   5      240.73      225.37      6.87 o 
  -6   2   5       12.26       12.22      1.64 o 
  -5   2   5      106.37      101.86      3.89 o 
  -4   2   5      648.61      631.93     10.45 o 
  -3   2   5       79.81       79.07      2.92 o 
  -2   2   5      337.70      346.82      6.43 o 
  -1   2   5      755.92      771.90      8.49 o 
   0   2   5        6.13        7.22      1.07 o 
   1   2   5     2254.43     2206.22     26.46 o 
   2   2   5      114.63      109.99      4.75 o 
   3   2   5        3.81        5.45      0.95 o 
   4   2   5      309.99      314.89      7.12 o 
  -7   3   5      422.86      391.80     13.61 o 
  -6   3   5        2.75        2.21      0.60 o 
  -5   3   5      288.56      279.84      6.98 o 
  -4   3   5       78.69       75.06      3.20 o 
  -3   3   5       94.00       90.40      3.29 o 
  -2   3   5      905.14      929.30     12.87 o 
  -1   3   5       33.48       39.47      1.97 o 
   0   3   5      220.83      216.68      5.44 o 
   1   3   5     1722.08     1747.56     22.48 o 
   2   3   5      210.56      203.77      6.03 o 
   3   3   5       56.35       66.17      3.46 o 
   4   3   5      266.80      278.20     10.01 o 
  -7   4   5        0.26        0.54      0.54 o 
  -6   4   5        3.75        3.03      0.81 o 
  -5   4   5      577.87      561.68     10.87 o 
  -4   4   5       39.12       40.40      4.00 o 
  -3   4   5      226.99      228.08      8.75 o 
  -2   4   5      869.94      825.18     18.79 o 
  -1   4   5       12.72       10.58      2.05 o 
   0   4   5      253.91      271.09     11.66 o 
   1   4   5       88.10       89.17      3.74 o 
   2   4   5        5.04        5.19      2.38 o 
   3   4   5       70.97       75.56      3.85 o 
  -6   5   5      311.70      314.15     12.20 o 
  -5   5   5        8.19        4.10      1.40 o 
  -4   5   5       15.24       14.58      2.59 o 
  -3   5   5     1100.34     1126.70     24.19 o 
  -2   5   5        0.52        0.00      0.43 o 
  -1   5   5       21.15       21.92      3.13 o 
   0   5   5      319.18      314.68     11.34 o 
   1   5   5      164.73      141.55      5.04 o 
   2   5   5      169.48      177.34      5.99 o 
  -5   6   5       28.41       22.79      3.46 o 
  -4   6   5      299.38      279.60     11.02 o 
  -3   6   5      187.58      176.25      8.32 o 
  -2   6   5       22.93       24.73      3.46 o 
  -1   6   5       59.11       70.41      4.86 o 
   0   6   5        3.21        2.48      0.76 o 
   1   6   5       37.92       35.88      3.04 o 
  -4   7   5      151.52      164.15      8.42 o 
  -3   7   5       53.47       43.31      4.86 o 
  -2   7   5       70.60       73.44      5.18 o 
  -1   7   5       83.14       78.84      5.40 o 
   0   7   5       52.48       51.30      4.21 o 
  -3  -9   6        4.71        2.27      0.97 o 
  -2  -9   6      237.82      228.30     10.91 o 
  -1  -9   6      194.28      183.81      9.83 o 
   0  -9   6       20.24       16.42      3.13 o 
   1  -9   6      136.11      159.40      9.07 o 
  -4  -8   6        1.69        3.67      1.19 o 
  -3  -8   6      260.25      240.72     10.58 o 
  -2  -8   6      431.26      415.13     14.69 o 
  -1  -8   6      177.10      153.68      8.42 o 
   0  -8   6      531.38      478.84     15.88 o 
   1  -8   6      135.13      131.75      7.99 o 
   2  -8   6       31.68       32.18      4.54 o 
  -5  -7   6      142.35      149.79      7.67 o 
  -4  -7   6        3.68        2.48      1.30 o 
  -3  -7   6      436.27      444.72     14.15 o 
  -2  -7   6       23.31       28.29      4.00 o 
  -1  -7   6       10.67       12.64      2.48 o 
   0  -7   6      968.92      958.66     23.54 o 
   1  -7   6        1.00        1.94      0.65 o 
   2  -7   6       37.55       36.39      4.64 o 
   3  -7   6        1.37        2.48      0.97 o 
  -6  -6   6      370.87      376.90     12.96 o 
  -5  -6   6        0.29        1.03      0.52 o 
  -4  -6   6      168.82      156.05      7.45 o 
  -3  -6   6      172.35      171.93      7.78 o 
  -2  -6   6        2.76        1.40      0.86 o 
  -1  -6   6     1201.05     1204.89     26.03 o 
   0  -6   6       86.35       90.61      5.72 o 
   1  -6   6      801.19      826.80     17.71 o 
   2  -6   6      774.65      804.77     18.68 o 
   3  -6   6      822.89      827.77     20.52 o 
  -6  -5   6       82.08       85.75      5.62 o 
  -5  -5   6      214.77      223.66      9.18 o 
  -4  -5   6     1046.94     1018.72     15.58 o 
  -3  -5   6     1031.92     1017.52     22.03 o 
  -2  -5   6       69.25       67.28      4.32 o 
  -1  -5   6       25.77       26.67      3.46 o 
   0  -5   6      253.18      254.69      5.89 o 
   1  -5   6     1803.09     1900.80     32.29 o 
   2  -5   6       25.11       23.65      3.13 o 
   3  -5   6       32.49       30.99      3.89 o 
   4  -5   6      511.61      523.12     16.52 o 
  -7  -4   6       46.35       59.29      4.86 o 
  -6  -4   6       10.10       11.34      2.38 o 
  -5  -4   6     1562.77     1551.12     29.81 o 
  -4  -4   6       23.48       26.70      2.23 o 
  -3  -4   6      477.79      530.68     13.50 o 
  -2  -4   6     1750.55     1757.60     31.53 o 
  -1  -4   6      677.63      672.05      8.47 o 
   0  -4   6        3.10        7.24      1.40 o 
   1  -4   6     2543.07     2644.34     42.12 o 
   2  -4   6        0.40        5.08      1.30 o 
   3  -4   6       97.33       97.95      5.94 o 
   4  -4   6      296.63      311.13     12.31 o 
  -7  -3   6      584.01      609.73     17.28 o 
  -6  -3   6       50.72       50.76      4.10 o 
  -5  -3   6      148.09      143.09      6.80 o 
  -4  -3   6       71.12       72.14      4.43 o 
  -3  -3   6      787.46      808.58     12.09 o 
  -2  -3   6      549.54      562.46      8.55 o 
  -1  -3   6      341.30      349.90      8.86 o 
   0  -3   6     1518.51     1507.16     25.81 o 
   1  -3   6      461.08      452.69      9.09 o 
   2  -3   6       66.46       67.60      4.54 o 
   3  -3   6      918.63      861.58     20.30 o 
   4  -3   6       33.29       26.03      3.78 o 
  -7  -2   6        3.39        3.78      1.30 o 
  -6  -2   6      362.18      386.19     12.42 o 
  -5  -2   6       93.99       91.79      5.18 o 
  -4  -2   6       31.70       28.62      3.24 o 
  -3  -2   6     2493.88     2559.32     22.85 o 
  -2  -2   6       67.08       60.23      1.90 o 
  -1  -2   6      697.76      726.58     14.69 o 
   0  -2   6     1149.98     1153.05     21.49 o 
   1  -2   6       27.77       36.61      3.02 o 
   2  -2   6      317.91      306.91      7.79 o 
   3  -2   6      420.18      428.30     13.50 o 
   4  -2   6        8.51        6.59      1.73 o 
  -7  -1   6       43.98       43.20      4.75 o 
  -6  -1   6      642.75      701.10     17.71 o 
  -5  -1   6       41.88       43.32      2.31 o 
  -4  -1   6      677.03      670.70     10.44 o 
  -3  -1   6     2278.23     2334.19     25.87 o 
  -2  -1   6       55.82       72.52      2.63 o 
  -1  -1   6      259.84      230.78      7.34 o 
   0  -1   6      475.07      493.96     12.42 o 
   1  -1   6       66.36       67.28      4.21 o 
   2  -1   6      381.21      375.88      8.89 o 
   3  -1   6       11.44        8.96      1.56 o 
   4  -1   6      229.00      213.40      9.61 o 
  -7   0   6      210.25      196.76      8.96 o 
  -6   0   6      101.35      101.06      4.00 o 
  -5   0   6      105.77      106.68      3.85 o 
  -4   0   6     1261.91     1228.18     16.30 o 
  -3   0   6      100.21      118.60      6.70 o 
  -2   0   6      141.09      141.61      3.87 o 
  -1   0   6      697.50      716.62     10.19 o 
   0   0   6        2.08        1.73      0.65 o 
   1   0   6      330.33      327.33     10.48 o 
   2   0   6      166.21      165.77      7.56 o 
   3   0   6      324.27      312.16     12.91 o 
   4   0   6      926.11      901.75     22.79 o 
  -7   1   6      358.62      359.35      8.78 o 
  -6   1   6        0.68        0.79      1.03 o 
  -5   1   6      121.24      115.04      4.16 o 
  -4   1   6      167.11      153.53      4.58 o 
  -3   1   6       77.49       86.20      3.15 o 
  -2   1   6     1018.05     1051.91     13.96 o 
  -1   1   6       45.80       43.85      3.24 o 
   0   1   6        6.88        4.54      1.30 o 
   1   1   6       13.31       19.06      1.97 o 
   2   1   6      212.40      205.92      9.88 o 
   3   1   6     1010.78      980.37     13.96 o 
   4   1   6       19.14       22.91      2.23 o 
  -7   2   6       17.79       18.49      2.14 o 
  -6   2   6       14.23       13.45      1.71 o 
  -5   2   6        1.68        1.64      0.52 o 
  -4   2   6       23.31       27.18      2.33 o 
  -3   2   6     1500.69     1527.65     19.25 o 
  -2   2   6       32.16       33.97      1.98 o 
  -1   2   6     1662.90     1785.33     21.73 o 
   0   2   6     3428.52     3406.62     37.99 o 
   1   2   6      525.73      537.44     10.27 o 
   2   2   6      184.49      184.79      5.88 o 
   3   2   6      417.61      384.93      7.98 o 
  -7   3   6      324.66      312.60      8.55 o 
  -6   3   6      665.84      678.11     12.79 o 
  -5   3   6      463.91      480.65      9.91 o 
  -4   3   6      526.04      525.68      9.86 o 
  -3   3   6       38.22       30.31      2.65 o 
  -2   3   6      462.44      451.95     12.96 o 
  -1   3   6      251.47      248.17      9.29 o 
   0   3   6      334.43      322.28      7.56 o 
   1   3   6       27.18       22.49      2.32 o 
   2   3   6      179.17      174.87      5.88 o 
   3   3   6       28.58       25.81      3.89 o 
  -6   4   6        5.75        4.43      1.46 o 
  -5   4   6      301.14      311.45     11.66 o 
  -4   4   6      853.83      821.29     20.09 o 
  -3   4   6      350.47      347.20      7.56 o 
  -2   4   6       51.89       52.27      4.10 o 
  -1   4   6     1182.96     1170.98     24.84 o 
   0   4   6       82.01       85.24      3.61 o 
   1   4   6        2.82        1.13      0.38 o 
   2   4   6      122.24      135.22      5.31 o 
  -6   5   6       20.20       19.98      3.35 o 
  -5   5   6        6.02        2.92      1.19 o 
  -4   5   6      459.45      415.45     13.82 o 
  -3   5   6       81.15       69.66      5.08 o 
  -2   5   6      207.58      229.06      9.61 o 
  -1   5   6      327.30      318.26     11.56 o 
   0   5   6       52.07       46.22      4.10 o 
   1   5   6      424.14      453.31     10.12 o 
  -5   6   6      268.34      239.10     10.80 o 
  -4   6   6      110.38      109.51      6.91 o 
  -3   6   6      137.87      137.04      7.67 o 
  -2   6   6      194.98      217.50      9.61 o 
  -1   6   6       19.88       13.93      2.59 o 
   0   6   6      103.56       92.12      6.05 o 
  -2   7   6       87.08      101.73      6.59 o 
  -2  -9   7        1.50        1.84      0.76 o 
  -1  -9   7        1.88        1.30      0.65 o 
   0  -9   7      477.21      496.23     17.28 o 
  -4  -8   7      134.88      119.87      7.34 o 
  -3  -8   7      232.40      214.58     10.04 o 
  -2  -8   7       10.15        6.05      1.62 o 
  -1  -8   7      833.76      823.99     22.46 o 
   0  -8   7      145.06      151.30      8.64 o 
   1  -8   7       36.80       32.72      4.64 o 
  -5  -7   7        4.54        3.02      1.19 o 
  -4  -7   7      741.89      724.42     19.65 o 
  -3  -7   7       12.24       11.34      2.38 o 
  -2  -7   7      104.53      115.88      6.91 o 
  -1  -7   7     1461.28     1413.21     30.78 o 
   0  -7   7       17.64       12.74      2.59 o 
   1  -7   7       83.81       76.14      5.83 o 
  -5  -6   7       57.25       64.26      4.97 o 
  -4  -6   7      814.42      801.10     19.87 o 
  -3  -6   7       79.81       81.43      5.40 o 
  -2  -6   7      211.09      205.51      8.86 o 
  -1  -6   7      280.17      274.63     10.69 o 
   0  -6   7      252.50      262.64     10.69 o 
   2  -6   7        0.38        0.76      0.54 o 
   3  -6   7      856.16      820.54     21.27 o 
  -6  -5   7      148.29      139.53      7.56 o 
  -5  -5   7      501.22      537.70     15.66 o 
  -4  -5   7       11.15       10.24      1.41 o 
  -3  -5   7      787.11      836.63     19.65 o 
  -2  -5   7      879.94      883.50     20.30 o 
  -1  -5   7     1262.21     1311.91     27.32 o 
   0  -5   7      532.52      542.45     12.96 o 
   1  -5   7      857.72      858.34     18.79 o 
   2  -5   7       87.27       93.74      5.72 o 
   3  -5   7      109.20      119.12      7.13 o 
  -6  -4   7      157.73      151.19      7.78 o 
  -5  -4   7      743.23      765.57     18.90 o 
  -4  -4   7       53.45       46.44      3.78 o 
  -3  -4   7       17.65       16.96      2.48 o 
  -2  -4   7       49.11       48.38      3.56 o 
  -1  -4   7      527.68      519.77      9.10 o 
   0  -4   7     2046.85     2044.35     26.30 o 
   1  -4   7      253.23      260.81      9.18 o 
   2  -4   7      122.21      107.35      5.94 o 
   3  -4   7      364.82      369.23     12.96 o 
  -7  -3   7      426.07      444.72     14.69 o 
  -6  -3   7      255.64      258.86     10.26 o 
  -5  -3   7      565.96      551.09     15.12 o 
  -4  -3   7      141.25      147.41      6.80 o 
  -3  -3   7      408.69      380.57     11.12 o 
  -2  -3   7        7.76        7.28      0.98 o 
  -1  -3   7      799.26      854.56     17.28 o 
   0  -3   7       71.92       75.49      4.43 o 
   1  -3   7       27.68       20.36      2.59 o 
   2  -3   7      666.17      626.15     16.63 o 
   3  -3   7       79.58       80.89      5.51 o 
  -7  -2   7       60.43       67.39      5.29 o 
  -6  -2   7        6.69        6.91      1.84 o 
  -5  -2   7       20.01       20.52      2.92 o 
  -4  -2   7      944.92      966.87     20.52 o 
  -3  -2   7       42.92       42.74      2.09 o 
  -2  -2   7       33.49       40.87      2.10 o 
  -1  -2   7      298.83      327.22      9.50 o 
   0  -2   7        1.11        0.97      0.43 o 
   1  -2   7      806.33      776.69     18.14 o 
   2  -2   7        3.75        4.81      1.12 o 
   3  -2   7        0.64        0.76      0.54 o 
  -7  -1   7      124.95      138.88      7.67 o 
  -6  -1   7       97.51       87.69      5.62 o 
  -5  -1   7      602.60      604.77     15.77 o 
  -4  -1   7      241.16      250.19      5.93 o 
  -3  -1   7      116.45      113.73      3.66 o 
  -2  -1   7      684.67      654.88     10.27 o 
  -1  -1   7      320.15      316.66      6.38 o 
   0  -1   7        0.71        1.94      0.86 o 
   1  -1   7      724.24      745.81     18.14 o 
   2  -1   7      163.37      164.33      6.00 o 
   3  -1   7      116.50      107.76      5.06 o 
  -7   0   7       35.75       39.09      4.75 o 
  -6   0   7        1.30        1.50      0.57 o 
  -5   0   7      405.66      437.29      9.94 o 
  -4   0   7        0.29        5.18      1.40 o 
  -3   0   7      434.83      440.44      8.24 o 
  -2   0   7      244.93      259.33      5.81 o 
  -1   0   7       52.00       57.99      3.89 o 
   0   0   7      210.89      208.86      8.32 o 
   1   0   7       47.41       45.68      3.89 o 
   3   0   7      305.07      295.13      8.87 o 
  -7   1   7       22.42       24.28      5.13 o 
  -6   1   7      222.62      233.07      6.64 o 
  -5   1   7        3.04        3.28      0.86 o 
  -4   1   7      165.23      163.32      6.97 o 
  -3   1   7     1238.93     1310.15     17.47 o 
  -2   1   7      276.86      282.51      6.17 o 
  -1   1   7      502.60      504.12     13.82 o 
   0   1   7      529.37      524.63     14.47 o 
   1   1   7      403.29      394.83     12.85 o 
   2   1   7      522.88      538.57     16.09 o 
   3   1   7      852.39      836.07     16.59 o 
  -7   2   7       27.83       29.82      2.86 o 
  -6   2   7      545.33      547.55     11.34 o 
  -5   2   7       18.95       16.99      5.40 o 
  -4   2   7      273.94      284.67      6.90 o 
  -3   2   7      792.56      840.87     12.95 o 
  -2   2   7       77.83       81.10      5.08 o 
  -1   2   7       50.35       49.79      4.00 o 
   0   2   7      226.99      228.22      6.18 o 
   1   2   7      493.46      458.58      9.87 o 
   2   2   7      682.34      655.10     12.94 o 
  -6   3   7       16.74       13.55      1.78 o 
  -5   3   7      254.75      256.86      7.05 o 
  -4   3   7      477.68      459.52      9.42 o 
  -3   3   7      443.65      441.70     13.61 o 
  -2   3   7      182.92      194.93      8.53 o 
  -1   3   7     1415.09     1398.31     28.51 o 
   0   3   7      174.88      188.77      8.64 o 
   1   3   7       30.65       36.08      2.72 o 
   2   3   7       56.29       61.78      3.78 o 
  -6   4   7       46.88       34.67      4.54 o 
  -5   4   7        8.30        9.83      1.45 o 
  -4   4   7       82.14       82.18      5.72 o 
  -3   4   7      130.83      133.37      7.24 o 
  -2   4   7     1139.26     1120.00     25.16 o 
  -1   4   7       13.93        9.29      2.05 o 
   0   4   7      115.30      111.45      6.70 o 
   1   4   7      222.64      233.05     10.37 o 
  -5   5   7      264.52      280.46     11.88 o 
  -4   5   7       54.35       53.03      4.64 o 
  -3   5   7      299.07      309.62     11.99 o 
  -2   5   7       69.61       66.96      5.29 o 
  -1   5   7       33.37       27.32      3.89 o 
   0   5   7      796.07      878.75     22.35 o 
  -3   6   7      161.28      166.63      8.86 o 
  -2   6   7        0.52        2.38      0.86 o 
  -3  -8   8      175.77      194.61      9.83 o 
  -2  -8   8      470.02      499.90     17.06 o 
  -1  -8   8      241.26      226.46     10.80 o 
   0  -8   8       25.57       23.76      3.89 o 
  -4  -7   8        2.46        0.43      0.54 o 
  -3  -7   8       92.19       99.89      6.48 o 
  -2  -7   8      437.70      430.36     14.69 o 
  -1  -7   8       67.10       67.39      5.40 o 
   0  -7   8       91.19      105.62      7.13 o 
   1  -7   8       30.29       28.40      4.32 o 
  -5  -6   8       90.98       89.85      6.05 o 
  -4  -6   8        2.97        1.40      0.54 o 
  -3  -6   8      682.48      706.39     18.90 o 
  -2  -6   8        2.12        1.40      0.76 o 
  -1  -6   8       93.12       96.76      6.26 o 
   0  -6   8       29.31       32.29      4.32 o 
   2  -6   8      252.88      241.26     10.15 o 
  -5  -5   8        4.78        4.86      1.51 o 
  -4  -5   8      482.65      434.57     13.61 o 
  -3  -5   8      345.52      348.60     11.56 o 
  -2  -5   8      589.32      623.34     16.74 o 
  -1  -5   8      595.49      642.46     17.50 o 
   1  -5   8       17.03       12.74      2.16 o 
   2  -5   8      474.50      447.74     14.26 o 
  -6  -4   8      113.73      107.99      6.70 o 
  -5  -4   8      112.25       98.60      6.05 o 
  -4  -4   8      147.00      142.23      7.13 o 
  -2  -4   8       71.84       70.30      4.54 o 
   0  -4   8        2.22        1.38      0.44 o 
   1  -4   8      285.61      283.94     13.93 o 
   2  -4   8      101.58       95.14      6.05 o 
  -6  -3   8       59.49       51.95      4.43 o 
  -5  -3   8      114.68      101.62      6.05 o 
  -4  -3   8       68.39       67.60      4.64 o 
  -3  -3   8        6.46        7.13      1.51 o 
  -2  -3   8     1099.24     1112.85     15.55 o 
  -1  -3   8       59.03       53.24      3.67 o 
   0  -3   8       14.83       17.39      2.48 o 
   1  -3   8      173.66      177.75      6.09 o 
   2  -3   8      203.41      179.27      8.64 o 
  -6  -2   8       24.21       18.14      2.92 o 
  -5  -2   8      568.24      528.41     15.01 o 
  -4  -2   8       92.16       76.35      4.86 o 
  -3  -2   8      175.60      183.42      5.02 o 
  -2  -2   8      304.19      338.79      7.10 o 
  -1  -2   8       33.07       31.97      3.56 o 
   0  -2   8     1571.47     1503.28     28.94 o 
   1  -2   8      127.13      119.83      4.92 o 
   2  -2   8       15.50       16.14      4.54 o 
  -6  -1   8      585.56      568.05     16.42 o 
  -5  -1   8      125.54      113.72      6.37 o 
  -4  -1   8        1.02        1.73      0.61 o 
  -3  -1   8      426.48      420.05      8.29 o 
  -2  -1   8      194.85      171.25      4.80 o 
  -1  -1   8      306.20      291.80      9.94 o 
   0  -1   8     1056.02     1072.06     23.22 o 
   1  -1   8       55.65       47.19      4.10 o 
   2  -1   8      112.92      116.28      5.32 o 
  -6   0   8      100.90       98.60      6.16 o 
  -5   0   8        9.41       10.40      1.57 o 
  -4   0   8      813.66      818.96     13.21 o 
  -3   0   8      160.16      182.49      5.22 o 
  -2   0   8      123.85      139.74      6.70 o 
  -1   0   8      953.15      944.73     21.17 o 
   0   0   8       11.80        9.94      2.16 o 
   1   0   8        0.99        1.62      0.65 o 
   2   0   8      381.85      366.53     13.28 o 
  -6   1   8        2.63        1.86      0.56 o 
  -5   1   8       70.44       73.81      3.55 o 
  -4   1   8     1100.17     1160.50     26.19 o 
  -3   1   8        8.88        8.29      1.27 o 
  -2   1   8      159.40      178.73      7.99 o 
  -1   1   8      407.93      413.40     13.07 o 
   0   1   8      236.04      227.65      9.61 o 
   1   1   8      389.33      408.76     14.04 o 
   2   1   8      154.50      150.76      8.42 o 
  -6   2   8       14.60        9.32      4.64 o 
  -5   2   8      294.90      302.03      7.78 o 
  -4   2   8      305.10      309.77      7.56 o 
  -3   2   8        2.86        1.51      0.54 o 
  -2   2   8       10.28        5.72      1.62 o 
  -1   2   8       55.08       56.16      4.54 o 
   0   2   8       99.19      102.16      6.37 o 
   1   2   8      245.97      269.23     11.34 o 
  -5   3   8      383.90      391.81      9.28 o 
  -4   3   8      364.17      337.80     12.42 o 
  -3   3   8      142.64      149.57      7.99 o 
  -2   3   8      142.50      155.84      8.10 o 
  -1   3   8        3.46        4.21      1.30 o 
   0   3   8      288.37      300.01     11.88 o 
  -5   4   8       10.20        8.42      1.94 o 
  -4   4   8        9.02       10.15      2.27 o 
  -3   4   8      366.86      374.63     13.72 o 
  -2   4   8       15.87       15.55      2.92 o 
  -1   4   8      327.94      343.10     13.18 o 
  -3  -7   9      154.60      153.03      8.42 o 
  -2  -7   9      110.27      116.20      7.24 o 
  -1  -7   9      326.48      349.79     13.82 o 
  -4  -6   9     1152.88     1070.11     25.16 o 
  -2  -6   9      120.95      136.07      7.56 o 
  -1  -6   9      449.00      477.77     15.88 o 
   0  -6   9       30.27       23.43      3.67 o 
  -5  -5   9      388.89      403.14     13.93 o 
  -4  -5   9      141.05      144.82      7.56 o 
  -2  -5   9      641.18      622.37     17.39 o 
  -1  -5   9       13.23       19.33      3.13 o 
   1  -5   9      571.39      518.59     15.01 o 
  -5  -4   9      631.78      554.98     16.31 o 
  -4  -4   9        7.71        3.78      1.19 o 
  -3  -4   9      109.59      120.20      6.37 o 
   0  -4   9       79.05       81.38      3.92 o 
   1  -4   9      104.37       95.07      4.49 o 
  -6  -3   9      205.50      205.30      9.61 o 
  -5  -3   9       66.37       68.04      5.08 o 
  -4  -3   9        3.89        3.78      1.08 o 
  -3  -3   9      548.23      556.06     15.12 o 
  -2  -3   9       24.05       17.17      2.48 o 
  -1  -3   9      357.83      354.54     11.34 o 
   0  -3   9      130.72      140.50      7.02 o 
   1  -3   9       21.33       12.15      1.79 o 
  -6  -2   9      245.18      225.82     10.04 o 
  -5  -2   9       30.88       24.62      3.46 o 
  -4  -2   9      201.34      195.25      8.32 o 
  -3  -2   9      456.48      429.66      8.66 o 
  -2  -2   9      229.69      197.39      6.59 o 
  -1  -2   9      400.44      443.32     13.28 o 
   0  -2   9      247.12      255.30     10.15 o 
   1  -2   9      113.27       97.56      4.71 o 
  -6  -1   9       16.43       21.06      3.35 o 
  -5  -1   9      229.19      201.62      8.86 o 
  -4  -1   9       20.30       23.50      3.67 o 
  -3  -1   9      168.67      159.90     12.15 o 
  -2  -1   9      764.72      696.99     17.39 o 
  -1  -1   9      682.37      696.56     18.03 o 
   0  -1   9       93.60       94.60      6.05 o 
   1  -1   9      166.07      174.09      8.86 o 
  -6   0   9      215.06      214.04      9.61 o 
  -5   0   9      163.60      183.40      5.88 o 
  -4   0   9      104.15      102.11      4.12 o 
  -3   0   9       12.35        9.72      1.94 o 
  -2   0   9      828.66      817.62     19.87 o 
  -1   0   9       21.57       16.09      2.81 o 
   0   0   9       28.53       31.75      4.21 o 
   1   0   9      148.18      138.23      7.99 o 
  -5   1   9      429.36      430.60     17.77 o 
  -4   1   9       29.25       30.78      4.00 o 
  -3   1   9       64.57       65.44      4.86 o 
  -2   1   9      162.42      168.58      8.32 o 
  -1   1   9       42.43       40.61      4.75 o 
   0   1   9      299.69      295.04     11.99 o 
  -5   2   9       17.35       21.37      2.38 o 
  -4   2   9        0.35        0.00      0.43 o 
  -3   2   9      170.99      173.33      8.75 o 
  -2   2   9        7.06       10.04      2.16 o 
  -1   2   9       26.76       26.57      3.89 o 
  -4   3   9      337.44      363.83     13.72 o 
  -3   3   9        5.46        5.83      1.51 o 
  -2   3   9        1.16        2.92      1.19 o 
  -3  -5  10       57.78       51.73      4.32 o 
  -1  -5  10      169.46      177.87      8.96 o 
  -4  -4  10      179.58      169.23      8.32 o 
  -3  -4  10      183.17      197.63      8.75 o 
  -2  -4  10        4.85        3.46      0.97 o 
  -4  -3  10      439.57      416.32     13.39 o 
  -3  -3  10       86.70       83.91      5.40 o 
  -1  -3  10      109.30      109.18      6.26 o 
  -5  -2  10      230.23      242.99     10.26 o 
  -4  -2  10        5.76        9.61      2.16 o 
  -2  -2  10      398.86      410.05     12.96 o 
  -1  -2  10        9.15        8.53      1.94 o 
  -5  -1  10      143.25      147.20      7.67 o 
  -4  -1  10      137.85      123.87      6.70 o 
  -3  -1  10      314.47      317.29     11.23 o 
  -2  -1  10      172.55      169.87      8.10 o 
  -1  -1  10       11.01       13.39      2.70 o 
  -4   0  10        6.30        6.48      1.62 o 
  -3   0  10      728.74      725.94     19.33 o 
  -2   0  10       17.81       17.82      3.13 o 
  -1   0  10      190.32      202.60      9.72 o 
  -3   1  10      272.21      297.74     11.99 o 
                                                 
